# Supplementary material for: Capillary pruning couples tissue perfusion and oxygenation with cardiomyocyte maturation in the postnatal mouse heart
Source: Front Cell Dev Biol. 2023 Nov 7;11:1256127. doi: 10.3389/fcell.2023.1256127 (PMC10661946; doi:10.3389/fcell.2023.1256127)
Supplement: Supplementary file 4 [file Table1.XLSX]

## Sheet: Protein quantification
				-5	0	5
			Npeptides	Zq	Zq	Zq	Zq	Zq	Zq	Zq	Zq	Zq	Zq	Zq	Los_vs_Sal	Los_vs_Sal	Los_vs_Sal	Pra_vs_Sal	Pra_vs_Sal	Pra_vs_Sal
gene	protein	description	Np	Sal1	Sal2	Sal3	Los1	Los2	Los3	Los4	Pra1	Pra2	Pra3	Pra4	DeltaZq	p-val (ttest)	logttest	DeltaZq	pval (ttest)	logttest
Arhgap10	Q6Y5D8	Rho GTPase-activating protein 10 OS=Mus musculus OX=10090 GN=Arhgap10 PE=1 SV=2	1	-0.669086	-0.573309	-0.314616	0.328907	0.507732	0.329443	0.206429	-0.783546	0.940375	0.841445	0.279722	0.902484	0.000668421	3.17495	1.13389	0.138556	0.858376
Txn2	P97493	Thioredoxin, mitochondrial OS=Mus musculus OX=10090 GN=Txn2 PE=1 SV=1	1	-0.754679	-1.28857	-1.59352	1.38185	0.444137	0.234324	1.24285	0.522987	0.199678	0.275699	0.524735	2.13207	0.00359656	2.44411	1.68792	0.000923552	3.03454
Tp53rkb	Q99PW4	EKC/KEOPS complex subunit Tp53rk OS=Mus musculus OX=10090 GN=Tp53rk PE=2 SV=1	1	-2.0518	-0.766512	-1.45016	2.17273	0.719281	0.422371	1.07719	-0.361465	1.59628	-0.0210148	-0.300581	2.3484	0.00588123	2.23053	1.28937	0.0467476	1.33024
Atp13a1	Q9EPE9	Endoplasmic reticulum transmembrane helix translocase OS=Mus musculus OX=10090 GN=Atp13a1 PE=1 SV=2	5	-0.709462	-0.977817	-0.30464	0.624529	0.132983	0.34169	0.969441	0.223977	1.60081	-0.282501	-0.0544608	1.19257	0.00717456	2.1442	0.79422	0.106016	0.974628
Itgav	P43406	Integrin alpha-V OS=Mus musculus OX=10090 GN=Itgav PE=1 SV=2	5	-1.40125	-0.660246	-0.269429	1.08272	1.346	0.417158	0.47499	0.121988	-0.00584016	0.451153	-0.582817	1.4391	0.00893776	2.04877	0.71832	0.0956421	1.01935
Sqor	Q9R112	Sulfide:quinone oxidoreductase, mitochondrial OS=Mus musculus OX=10090 GN=Sqor PE=1 SV=3	2	-0.102613	-0.149846	-0.561122	1.12838	0.532187	0.733077	0.332542	-0.52694	0.352365	-0.615294	0.272706	0.782478	0.00979606	2.00895	0.0227288	0.682181	0.166101
Bzw2	Q91VK1	Basic leucine zipper and W2 domain-containing protein 2 OS=Mus musculus OX=10090 GN=Bzw2 PE=1 SV=1	8	0.0225713	-0.380214	-0.914192	0.746648	0.303184	0.753426	0.718574	0.796814	0.505428	-0.457077	-0.139363	1.11282	0.00996585	2.00149	0.563247	0.202304	0.693995
Poglut3	G5E897	Protein O-glucosyltransferase 3 OS=Mus musculus OX=10090 GN=Poglut3 PE=1 SV=1	1	-1.45399	-0.356062	-0.758158	0.462388	0.609194	1.86562	1.63931	-0.949328	-0.706469	0.725461	-0.185377	1.88241	0.0102327	1.99001	0.312235	0.312732	0.504827
Aoc3	O70423	Membrane primary amine oxidase OS=Mus musculus OX=10090 GN=Aoc3 PE=1 SV=3	3	-0.763502	0.117986	-0.264038	0.667987	0.973682	0.737614	0.429632	-0.72474	-1.38133	0.674044	-0.329126	0.966838	0.0103121	1.98665	-0.262895	0.813709	-0.0895308
Gatad2b	Q8VHR5	Transcriptional repressor p66-beta OS=Mus musculus OX=10090 GN=Gatad2b PE=1 SV=1	5	-0.301953	0.115825	-0.768686	0.768311	0.826191	0.565015	1.4352	0.10177	0.130849	-0.623779	-0.781883	1.0992	0.0108357	1.96514	0.0409489	0.946448	0.0239033
Calu	O35887	Calumenin OS=Mus musculus OX=10090 GN=Calu PE=1 SV=1	9	-0.276266	-0.746063	-0.594255	-0.0593859	0.824486	0.912298	0.818857	-0.790902	1.77877	1.06586	-2.7967	1.41593	0.0108594	1.9642	0.731734	0.783585	0.105914
Asap1	Q9QWY8	Arf-GAP with SH3 domain, ANK repeat and PH domain-containing protein 1 OS=Mus musculus OX=10090 GN=Asap1 PE=1 SV=2	1	-0.057673	-0.910614	-0.397444	0.603606	0.809423	1.9255	1.6741	-2.0914	-0.951018	-0.284556	-0.200018	1.63921	0.0110308	1.95739	-0.220343	0.47833	-0.320272
Dmac2l	Q9CRA7	ATP synthase subunit s, mitochondrial OS=Mus musculus OX=10090 GN=Dmac2l PE=1 SV=1	2	-0.0338032	-0.0228019	-0.503879	0.9883	0.884672	0.785663	0.244646	-0.131955	0.617256	-1.09816	-0.475424	0.86897	0.0119245	1.92356	-0.269886	0.855113	-0.0679766
Uqcrh	P99028	Cytochrome b-c1 complex subunit 6, mitochondrial OS=Mus musculus OX=10090 GN=Uqcrh PE=1 SV=2	6	-1.11176	0.162254	-1.18907	0.981699	0.471193	0.897505	0.771055	-4.27938	1.03436	1.10846	0.784467	1.94604	0.0122252	1.91274	2.02118	0.82398	0.0840833
Acyp2	P56375	Acylphosphatase-2 OS=Mus musculus OX=10090 GN=Acyp2 PE=1 SV=2	5	0.527937	-0.164251	-0.264933	1.04576	0.937228	0.671211	0.979314	-1.4503	0.429294	-0.391157	-1.69316	1.12252	0.0125571	1.90111	-0.756476	0.247048	-0.607218
Epb41l2	O70318	Band 4.1-like protein 2 OS=Mus musculus OX=10090 GN=Epb41l2 PE=1 SV=2	10	0.0354007	-0.17129	-0.703868	0.520769	0.374401	1.04472	0.661123	-1.36248	0.496732	-0.0842698	0.146343	0.762237	0.0138913	1.85726	0.202327	0.883773	0.0536595
Col2a1	P28481	Collagen alpha-1(II) chain OS=Mus musculus OX=10090 GN=Col2a1 PE=1 SV=2	2	-1.34966	-0.767829	-2.3907	2.54824	0.539237	2.30814	0.30731	-1.41224	-1.0774	-0.619774	3.37473	2.77335	0.0142908	1.84494	0.501073	0.306267	0.5139
Osbpl11	Q8CI95	Oxysterol-binding protein-related protein 11 OS=Mus musculus OX=10090 GN=Osbpl11 PE=1 SV=2	1	-1.02906	-0.540777	-0.144829	0.288851	0.197112	0.205779	0.181115	0.0202424	0.531486	1.12374	0.507671	0.742222	0.0146097	1.83536	1.06036	0.0223384	1.65095
Ublcp1	Q8BGR9	Ubiquitin-like domain-containing CTD phosphatase 1 OS=Mus musculus OX=10090 GN=Ublcp1 PE=1 SV=1	1	-0.274576	-0.565637	-0.464205	0.244079	0.716581	0.13416	1.09365	1.24151	-0.043245	-1.06332	0.318049	0.944535	0.0153475	1.81396	0.601607	0.379078	0.421272
Mcts2	Q9CQ21	Malignant T-cell-amplified sequence 2 OS=Mus musculus OX=10090 GN=Mcts2 PE=1 SV=1	2	-1.93025	-0.891138	-0.549286	0.881979	-0.24347	0.914679	0.898889	0.386472	1.45834	-0.118139	1.01674	1.78157	0.0158204	1.80078	1.59275	0.0199762	1.69949
Coro1a	O89053	Coronin-1A OS=Mus musculus OX=10090 GN=Coro1a PE=1 SV=5	3	-1.50697	-1.02159	-0.703141	1.53831	-0.156583	1.79609	0.581345	-0.67836	-0.342855	0.027804	1.83144	2.08142	0.0161943	1.79064	0.864062	0.121355	0.915943
Akr7a2	Q8CG76	Aflatoxin B1 aldehyde reductase member 2 OS=Mus musculus OX=10090 GN=Akr7a2 PE=1 SV=3	6	-0.348194	0.0350971	0.0404798	0.591565	0.581199	0.159939	0.498227	0.143214	0.674593	-0.409182	-0.607019	0.504616	0.0191958	1.71679	-0.168081	0.912798	-0.0396253
Apobec2	Q9WV35	C->U-editing enzyme APOBEC-2 OS=Mus musculus OX=10090 GN=Apobec2 PE=1 SV=1	4	-0.294516	-0.790538	-0.60338	0.534223	0.0412867	1.03615	1.57576	-0.544244	-1.07035	0.110938	0.901845	1.38856	0.0207872	1.6822	0.386727	0.462332	0.335046
Trmt6	Q8CE96	tRNA (adenine(58)-N(1))-methyltransferase non-catalytic subunit TRM6 OS=Mus musculus OX=10090 GN=Trmt6 PE=1 SV=1	1	-0.328809	-0.533412	-0.00773497	0.517473	0.635394	0.791474	0.00310299	-0.782054	-0.0014637	-0.0234479	0.330336	0.905243	0.0227384	1.64324	0.316353	0.60125	0.220945
Ssr1	Q9CY50	Translocon-associated protein subunit alpha OS=Mus musculus OX=10090 GN=Ssr1 PE=1 SV=1	2	0.0621162	-1.05569	-0.780986	0.788979	0.432373	0.0646518	0.782865	-0.436812	0.742645	1.03085	-0.511894	1.38861	0.0242474	1.61534	0.933902	0.205359	0.687487
Mrpl14	Q9D1I6	39S ribosomal protein L14, mitochondrial OS=Mus musculus OX=10090 GN=Mrpl14 PE=1 SV=1	3	-0.466898	-0.159823	-0.982469	0.341154	0.854859	0.379716	-0.0112877	0.115262	-1.4224	0.680668	1.60369	0.827333	0.0243019	1.61436	0.864862	0.361287	0.442148
Myl7	Q9QVP4	Myosin regulatory light chain 2, atrial isoform OS=Mus musculus OX=10090 GN=Myl7 PE=1 SV=1	5	-3.62786	-1.11433	-2.7855	2.5864	-1.06137	3.2353	1.46964	-3.80621	-1.75745	6.33077	0.252549	4.81352	0.0245234	1.61042	2.03305	0.346654	0.460104
Trappc5	Q9CQA1	Trafficking protein particle complex subunit 5 OS=Mus musculus OX=10090 GN=Trappc5 PE=1 SV=1	2	-1.4003	-0.335082	-0.643955	-0.0635618	-0.060551	0.285662	0.314104	1.1742	0.79429	0.592137	0.979734	0.756511	0.0262339	1.58114	1.53097	0.00263579	2.57909
Atad5	Q4QY64	ATPase family AAA domain-containing protein 5 OS=Mus musculus OX=10090 GN=Atad5 PE=1 SV=1	1	-0.622226	-0.376688	-1.42523	1.93137	-0.179756	0.882681	1.35325	-2.14547	2.42451	-0.252039	-1.4093	1.74019	0.0283838	1.54693	-0.208444	0.719123	-0.143197
Tns3	Q5SSZ5	Tensin-3 OS=Mus musculus OX=10090 GN=Tns3 PE=1 SV=1	1	0.0513076	0.165191	0.0551579	0.387393	0.618721	1.04455	0.461961	-0.742496	-0.209394	-0.869801	-0.0362769	0.485183	0.0286325	1.54314	-0.531103	0.0696107	-1.15732
Brox	Q8K2Q7	BRO1 domain-containing protein BROX OS=Mus musculus OX=10090 GN=Brox PE=1 SV=1	2	-0.552999	-0.0693242	-0.536837	0.760739	0.0788064	0.439109	0.0416292	1.50333	0.678184	-0.599902	-0.400095	0.795795	0.0307112	1.5127	0.675882	0.304251	0.516768
Rad21	Q61550	Double-strand-break repair protein rad21 homolog OS=Mus musculus OX=10090 GN=Rad21 PE=1 SV=3	4	-1.30025	-0.148776	-0.594977	-0.224093	0.878434	1.13509	0.827795	0.350393	1.0499	-0.269165	-0.47197	1.44809	0.0318896	1.49635	0.635591	0.14696	0.832801
Cst3	P21460	Cystatin-C OS=Mus musculus OX=10090 GN=Cst3 PE=1 SV=2	3	-0.863681	-0.174485	-0.281671	1.3343	0.300949	1.29872	0.1643	-0.498834	-0.383596	0.213524	0.15892	1.08151	0.0321487	1.49284	0.169333	0.31678	0.499242
Dpp4	P28843	Dipeptidyl peptidase 4 OS=Mus musculus OX=10090 GN=Dpp4 PE=1 SV=3	1	-0.441578	-0.246959	-0.205739	0.630881	-0.0475625	0.334102	0.982347	-0.627279	-0.358746	0.538275	0.580603	0.729451	0.0335383	1.47446	0.336724	0.41213	0.384966
Cd38	P56528	ADP-ribosyl cyclase/cyclic ADP-ribose hydrolase 1 OS=Mus musculus OX=10090 GN=Cd38 PE=1 SV=2	2	-1.01271	-0.413492	-0.0526544	0.539223	-0.0566136	0.418039	0.368906	-0.380218	1.00338	0.461734	-0.198787	0.806964	0.0340415	1.46799	0.544965	0.167282	0.776551
Sirt3	Q8R104	NAD-dependent protein deacetylase sirtuin-3 OS=Mus musculus OX=10090 GN=Sirt3 PE=1 SV=2	4	-0.411546	-0.724265	-0.335178	1.48034	0.878106	-0.170794	0.658344	-0.728225	0.343476	-0.421114	0.167053	1.17977	0.0342965	1.46475	0.284516	0.338325	0.470666
Timm10b	Q9WV96	Mitochondrial import inner membrane translocase subunit Tim10 B OS=Mus musculus OX=10090 GN=Timm10b PE=1 SV=1	1	-1.00584	-0.0495569	0.219892	0.706802	0.803639	0.372481	1.03165	-0.514763	-1.04714	-0.496451	1.05485	0.804778	0.0349426	1.45664	-0.45605	0.966205	-0.0149307
Mtch1	Q791T5	Mitochondrial carrier homolog 1 OS=Mus musculus OX=10090 GN=Mtch1 PE=1 SV=1	3	-0.0277205	-0.249191	-0.519233	1.38589	1.45766	1.21585	-0.0659785	0.880523	-1.25342	-1.10848	-0.799366	1.55006	0.035014	1.45576	-0.704734	0.630294	-0.200457
Mtco1	P00397	Cytochrome c oxidase subunit 1 OS=Mus musculus OX=10090 GN=Mtco1 PE=1 SV=2	2	-3.64727	-0.99385	-5.16247	2.30447	-1.16161	0.0363379	2.47472	0.443135	1.10363	2.53135	1.692	4.81767	0.0355073	1.44968	5.04509	0.00927615	2.03263
Gar1	Q9CY66	H/ACA ribonucleoprotein complex subunit 1 OS=Mus musculus OX=10090 GN=Gar1 PE=1 SV=1	1	-0.318738	-0.50584	-1.15903	1.07767	0.287424	-0.147809	0.306383	0.469073	1.64185	-0.953417	0.306789	0.802744	0.0370038	1.43175	0.893771	0.182171	0.73952
Dcn	P28654	Decorin OS=Mus musculus OX=10090 GN=Dcn PE=1 SV=1	6	0.0461288	-1.15225	-2.36945	2.70524	0.39967	0.448442	2.83438	0.4021	0.0547066	0.245088	-1.13943	2.72909	0.0389697	1.40927	1.30215	0.202675	0.6932
Mrpl39	Q9JKF7	39S ribosomal protein L39, mitochondrial OS=Mus musculus OX=10090 GN=Mrpl39 PE=1 SV=4	5	-1.08232	-0.178015	-0.594401	0.431055	0.791718	-0.27929	1.05952	0.532833	-0.187265	-0.259259	1.66329	1.20579	0.0403446	1.39421	0.767185	0.12388	0.907
Ecscr	Q3TZW0	Endothelial cell-specific chemotaxis regulator OS=Mus musculus OX=10090 GN=Ecscr PE=1 SV=2	1	-1.02594	0.493478	0.0252	0.580729	1.25076	0.870519	1.08688	-0.169979	-0.782692	-0.0434061	-1.22335	0.953502	0.0426703	1.36987	-0.501535	0.472954	-0.325181
Casp3	P70677	Caspase-3 OS=Mus musculus OX=10090 GN=Casp3 PE=1 SV=1	2	-1.24244	-0.901072	-1.00029	-0.386529	-0.398348	-0.580849	0.549481	1.08008	1.071	2.22938	0.255872	0.607851	0.0432139	1.36438	2.07583	0.00624106	2.20474
Ndufa3	Q9CQ91	NADH dehydrogenase [ubiquinone] 1 alpha subcomplex subunit 3 OS=Mus musculus OX=10090 GN=Ndufa3 PE=1 SV=1	5	-1.42816	-0.68033	-1.70034	0.940993	-0.348296	-0.666546	0.789553	0.529844	1.2237	-0.740423	-2.69752	1.64878	0.0438278	1.35825	1.32287	0.455778	0.341246
Enpp3	Q6DYE8	Ectonucleotide pyrophosphatase/phosphodiesterase family member 3 OS=Mus musculus OX=10090 GN=Enpp3 PE=1 SV=2	1	-0.246547	0.26086	-0.528306	1.03154	0.73587	0.0908852	1.26139	-0.600553	-0.449178	0.00228534	-0.679041	1.13025	0.044592	1.35074	-0.278318	0.369736	-0.432109
Nploc4	P60670	Nuclear protein localization protein 4 homolog OS=Mus musculus OX=10090 GN=Nploc4 PE=1 SV=3	4	0.232007	-0.178973	-0.112757	0.191216	0.553563	0.655223	0.284799	-0.736035	0.144971	-1.11411	-0.20432	0.531938	0.0465483	1.3321	-0.357421	0.244452	-0.611807
Tmem41b	Q8K1A5	Transmembrane protein 41B OS=Mus musculus OX=10090 GN=Tmem41b PE=1 SV=1	1	-0.350546	-0.401837	-0.383876	-0.22375	0.353459	0.710005	0.100183	-0.542929	0.410648	1.5959	-0.122194	0.610697	0.0469895	1.328	0.528104	0.249529	0.602879
Clint1	Q99KN9	Clathrin interactor 1 OS=Mus musculus OX=10090 GN=Clint1 PE=1 SV=2	3	-0.518218	-1.3565	-0.283678	-0.256943	0.042774	0.584062	0.496001	-1.21078	1.37366	-0.0485114	2.08755	0.787605	0.0477763	1.32079	1.18079	0.222752	0.652178
Mcee	Q9D1I5	Methylmalonyl-CoA epimerase, mitochondrial OS=Mus musculus OX=10090 GN=Mcee PE=1 SV=1	3	-0.32546	-0.00724214	-0.266141	0.747043	1.08814	0.00678252	0.361699	0.825121	-0.62261	-1.2956	0.283408	0.820512	0.048461	1.31461	0.0965401	0.996218	0.00164555
H2bu1	Q8CGP0	Histone H2B type 3-B OS=Mus musculus OX=10090 GN=H2bu1 PE=1 SV=3	1	-1.59747	-0.144588	-2.45249	0.0728124	0.0577274	-0.125619	0.950169	0.675927	2.83957	0.163565	0.996578	1.66274	0.0487924	1.31165	2.43372	0.0344794	1.46244
Col24a1	Q30D77	Collagen alpha-1(XXIV) chain OS=Mus musculus OX=10090 GN=Col24a1 PE=2 SV=2	1	-0.158038	-0.971333	-2.18315	3.07101	-0.130513	2.48071	0.647154	-1.84954	-0.38243	-1.26433	1.18396	2.53526	0.0498151	1.30264	0.147953	0.59348	0.226594
Las1l	A2BE28	Ribosomal biogenesis protein LAS1L OS=Mus musculus OX=10090 GN=Las1l PE=1 SV=1	3	-0.559027	-0.770011	0.166906	0.314121	0.497986	-0.00223803	0.429657	0.165685	-0.41401	0.41138	0.54403	0.930916	0.0499547	1.30142	0.84756	0.163261	0.787119
Rae1	Q8C570	mRNA export factor OS=Mus musculus OX=10090 GN=Rae1 PE=1 SV=1	2	-0.935639	0.279889	-1.15246	0.116073	1.20605	0.778323	0.329116	-0.842088	-0.0966893	0.529556	0.94959	1.48936	0.0499562	1.30141	1.15207	0.268945	0.570336
Mff	Q6PCP5-2	Isoform 2 of Mitochondrial fission factor OS=Mus musculus OX=10090 GN=Mff	1	-2.48508	-0.0748796	-0.423787	1.14688	0.951615	0.669959	0.192151	-0.393001	0.0691683	0.561338	0.255434	1.23457	0.050102	1.30014	0.586088	0.157173	0.803621
Ralgps2	Q9ERD6	Ras-specific guanine nucleotide-releasing factor RalGPS2 OS=Mus musculus OX=10090 GN=Ralgps2 PE=1 SV=2	1	-1.10015	-0.459095	-0.00900746	0.226864	0.557465	-0.0921264	0.795268	-0.652528	0.392399	0.448151	1.37416	0.85126	0.050996	1.29246	0.87937	0.162058	0.790331
Pcdha4	O88689-2	Isoform 2 of Protocadherin alpha-4 OS=Mus musculus OX=10090 GN=Pcdha4	1	-0.312247	0.663651	-1.14066	1.88492	0.740967	1.79065	0.58917	-1.21424	0.370118	-2.13955	-0.873596	1.57806	0.0512415	1.29038	-0.731671	0.394643	-0.403795
Atp1a2	Q6PIE5	Sodium/potassium-transporting ATPase subunit alpha-2 OS=Mus musculus OX=10090 GN=Atp1a2 PE=1 SV=1	18	-0.176803	0.655177	-1.37274	1.36065	0.403753	1.35464	2.03612	-1.4489	-0.503288	-1.38571	0.731875	1.53445	0.05391	1.26833	-0.767695	0.66873	-0.174749
Ak1	Q9R0Y5	Adenylate kinase isoenzyme 1 OS=Mus musculus OX=10090 GN=Ak1 PE=1 SV=1	15	-1.06823	-0.617116	-2.09681	0.868613	-0.0358258	-0.214502	2.46971	0.598595	1.38651	-1.21412	-0.804994	1.48463	0.0545046	1.26357	0.965035	0.180485	0.743558
Tanc1	Q0VGY8	Protein TANC1 OS=Mus musculus OX=10090 GN=Tanc1 PE=1 SV=2	1	-0.541393	-1.9301	-1.83387	-0.469691	-0.0465285	0.935923	2.50866	1.12815	-0.0263801	0.111817	0.228446	2.27857	0.0546156	1.26268	2.004	0.0140293	1.85296
Bin1	O08539	Myc box-dependent-interacting protein 1 OS=Mus musculus OX=10090 GN=Bin1 PE=1 SV=1	2	0.216322	0.307043	-0.286619	0.540073	0.330115	0.962274	0.674805	-0.127789	0.191495	-1.35335	-0.992178	0.391117	0.0551445	1.2585	-0.776305	0.212583	-0.672471
Gja1	P23242	Gap junction alpha-1 protein OS=Mus musculus OX=10090 GN=Gja1 PE=1 SV=2	4	-1.2691	0.753865	-1.87252	2.31002	0.0744631	1.27485	2.61943	-2.16468	-0.335724	-0.406217	-0.413121	3.06153	0.0553901	1.25657	0.85943	0.969554	0.013428
Arcn1	Q5XJY5	Coatomer subunit delta OS=Mus musculus OX=10090 GN=Arcn1 PE=1 SV=2	7	-1.37996	-0.945268	-0.0671636	0.678577	0.809017	-0.214235	-0.0606019	0.204335	-0.228468	1.35461	-0.291113	1.25426	0.0559935	1.25186	0.933202	0.115001	0.939299
Ipo4	Q8VI75	Importin-4 OS=Mus musculus OX=10090 GN=Ipo4 PE=1 SV=1	1	-1.48201	0.27018	-1.57042	-0.161745	1.02067	0.710539	0.399332	0.376047	0.647882	0.773455	0.123452	2.03694	0.0591712	1.22789	1.99397	0.0450991	1.34583
Fxn	O35943	Frataxin, mitochondrial OS=Mus musculus OX=10090 GN=Fxn PE=1 SV=1	2	0.038166	-1.2637	-0.993778	1.29463	0.469208	-0.387108	1.31073	1.25536	0.0426138	-1.28722	0.464302	1.8757	0.0596912	1.22409	1.24724	0.281483	0.550548
Tubb4a	Q9D6F9	Tubulin beta-4A chain OS=Mus musculus OX=10090 GN=Tubb4a PE=1 SV=3	2	0.173781	-1.17265	-0.363433	0.42706	1.2504	0.0347652	1.4378	0.0574379	0.121061	-1.32255	-0.281677	1.20216	0.0599661	1.22209	0.251314	0.856532	0.0672565
Dpp3	Q99KK7	Dipeptidyl peptidase 3 OS=Mus musculus OX=10090 GN=Dpp3 PE=1 SV=2	14	-0.357251	0.175896	-1.09638	0.125306	0.352384	0.899599	0.437419	-0.647214	1.31356	0.447995	-1.52266	0.752152	0.0602171	1.22028	0.257641	0.701155	0.154186
Pde1c	Q64338	Calcium/calmodulin-dependent 3',5'-cyclic nucleotide phosphodiesterase 1C OS=Mus musculus OX=10090 GN=Pde1c PE=1 SV=2	1	-0.952115	-0.0368071	-0.139896	0.101007	0.459624	0.091356	0.552385	0.449894	0.615419	0.410115	-0.474055	0.420211	0.0605819	1.21766	0.5699	0.158463	0.800073
Chkb	O55229	Choline/ethanolamine kinase OS=Mus musculus OX=10090 GN=Chkb PE=1 SV=3	1	-1.39007	0.227178	-1.80416	0.908631	1.19631	0.876817	-0.439999	-0.582045	-0.306261	1.57171	0.421676	2.2828	0.0611924	1.2133	1.44778	0.161182	0.792683
Ppp1r12b	Q8BG95	Protein phosphatase 1 regulatory subunit 12B OS=Mus musculus OX=10090 GN=Ppp1r12b PE=1 SV=2	9	0.115955	-0.597955	-0.0741389	0.271436	0.147164	0.893472	0.470222	0.205095	-0.329349	0.621001	-0.910613	0.444968	0.0618636	1.20856	0.0120122	0.856907	0.0670663
Pygb	Q8CI94	Glycogen phosphorylase, brain form OS=Mus musculus OX=10090 GN=Pygb PE=1 SV=3	32	0.113592	-1.01457	-0.824022	0.37636	-0.131547	0.709523	1.54492	0.255831	0.764018	-0.114347	-0.441524	1.36696	0.0648175	1.18831	0.894764	0.163178	0.787339
Pnkd	Q69ZP3-2	Isoform 2 of Probable hydrolase PNKD OS=Mus musculus OX=10090 GN=Pnkd	3	-0.256469	0.58082	-0.333686	0.284853	1.15855	0.834661	0.767464	0.666885	-0.417541	-1.36233	-0.482629	1.05753	0.065302	1.18507	-0.193616	0.503434	-0.298058
Pecam1	Q08481	Platelet endothelial cell adhesion molecule OS=Mus musculus OX=10090 GN=Pecam1 PE=1 SV=1	5	-0.648374	-0.298665	-0.196414	0.403303	-0.181387	1.08575	1.59871	-0.316017	-1.3904	-0.344839	0.247118	1.04319	0.0668823	1.17469	-0.0317626	0.874355	-0.0583122
Cd34	Q64314	Hematopoietic progenitor cell antigen CD34 OS=Mus musculus OX=10090 GN=Cd34 PE=1 SV=1	2	0.0997471	-0.41402	-0.106687	0.706949	-0.0311514	0.501329	0.332368	-1.0319	-1.08889	-0.412164	1.72028	0.523536	0.0680027	1.16747	-0.615345	0.939673	-0.0270234
Ppp3r1	Q63810	Calcineurin subunit B type 1 OS=Mus musculus OX=10090 GN=Ppp3r1 PE=1 SV=3	1	-2.79666	-0.514261	0.00906849	0.132858	0.529955	0.828525	1.34683	0.938365	1.48681	-0.657507	-0.112823	1.1935	0.0684081	1.16489	0.927032	0.161817	0.790975
Cand1	Q6ZQ38	Cullin-associated NEDD8-dissociated protein 1 OS=Mus musculus OX=10090 GN=Cand1 PE=1 SV=2	18	-0.486826	-0.471992	-0.124218	0.268298	-0.011287	-0.232129	0.502069	1.081	0.229694	-0.104296	1.20371	0.600498	0.0696329	1.15719	1.12734	0.0571096	1.24329
Trappc4	Q9ES56	Trafficking protein particle complex subunit 4 OS=Mus musculus OX=10090 GN=Trappc4 PE=1 SV=1	1	-0.473098	-0.547885	-1.31592	1.75276	-0.0949805	3.29971	0.392344	-0.469637	-0.223098	-1.64892	0.379776	1.62043	0.0717817	1.14399	0.201518	0.623208	0.205367
Plgrkt	Q9D3P8	Plasminogen receptor (KT) OS=Mus musculus OX=10090 GN=Plgrkt PE=1 SV=1	1	-1.43606	0.00706961	-0.766157	1.97759	0.132795	-0.0272838	0.834241	0.33439	1.7516	-1.46612	-0.216275	1.24967	0.0721408	1.14182	0.825215	0.378783	0.421609
Arpc2	Q9CVB6	Actin-related protein 2/3 complex subunit 2 OS=Mus musculus OX=10090 GN=Arpc2 PE=1 SV=3	10	-0.228894	-1.6717	-1.2683	0.381802	-0.662718	-0.0984654	0.641899	0.422054	0.193077	0.0448193	-0.413551	1.40997	0.072633	1.13887	1.38725	0.0433559	1.36295
Myh3	P13541	Myosin-3 OS=Mus musculus OX=10090 GN=Myh3 PE=2 SV=2	1	-1.63164	-1.00663	-0.0752666	1.30006	-0.409351	0.0109601	1.14668	-0.946654	2.20398	0.359317	-0.306933	1.58545	0.0728243	1.13772	1.03283	0.224469	0.648843
Ces1c	P23953	Carboxylesterase 1C OS=Mus musculus OX=10090 GN=Ces1c PE=1 SV=4	5	-0.518296	-0.419066	-1.28458	1.23843	-0.796927	1.35195	0.995757	0.978888	-0.912818	1.32941	-1.35667	1.63539	0.0740084	1.13072	0.551331	0.405302	0.392221
Snrk	Q8VDU5	SNF-related serine/threonine-protein kinase OS=Mus musculus OX=10090 GN=Snrk PE=1 SV=1	1	-1.16593	0.0765443	-1.22136	1.26258		-0.0826172	0.648058	-0.380751	0.344566	-0.596266		1.81399	0.0744334	1.12823	0.785181	0.334607	0.475465
Kif1b	Q60575	Kinesin-like protein KIF1B OS=Mus musculus OX=10090 GN=Kif1b PE=1 SV=2	1	-0.303497	-0.0750067	-1.53978	2.51402	1.35348	0.258387	0.13142	-0.663315	-0.428168	-1.09642	0.232045	1.10943	0.0749672	1.12513	-0.242244	0.77669	-0.109752
Emc10	Q3TAS6	ER membrane protein complex subunit 10 OS=Mus musculus OX=10090 GN=Emc10 PE=2 SV=2	1	0.149847	0.31972	-0.660644	0.922168	0.4932	1.46359	0.35447	-1.09413	-3.35867	0.927392	0.378175	0.557837	0.07501	1.12488	-0.507823	0.560693	-0.251275
Sort1	Q6PHU5	Sortilin OS=Mus musculus OX=10090 GN=Sort1 PE=1 SV=1	2	-0.161471	0.379982	-0.325675	0.462733	0.92073	0.136836	1.06754	-1.45416	0.0575461	0.0682048	-0.290611	0.853202	0.0782097	1.10674	0.0449388	0.460069	0.337177
Inppl1	Q6P549	Phosphatidylinositol 3,4,5-trisphosphate 5-phosphatase 2 OS=Mus musculus OX=10090 GN=Inppl1 PE=1 SV=1	10	-0.476194	0.0778685	-0.27887	0.540816	0.137528	1.75186	0.519203	-1.46647	0.417274	0.129465	-0.660151	0.808879	0.0784495	1.10541	0.0135266	0.757671	0.120519
Glod4	Q9CPV4	Glyoxalase domain-containing protein 4 OS=Mus musculus OX=10090 GN=Glod4 PE=1 SV=1	8	0.082061	-0.494019	-0.740391	1.54977	0.558171	-0.200014	0.698052	0.472989	0.0678544	-0.0105251	-0.873012	1.12213	0.0790847	1.10191	0.522684	0.480872	0.31797
Cisd1	Q91WS0	CDGSH iron-sulfur domain-containing protein 1 OS=Mus musculus OX=10090 GN=Cisd1 PE=1 SV=1	5	-0.21575	-0.516044	-1.99179	1.23012	-0.40106	0.804713	0.206734	-0.0293666	2.19398	-0.962881	0.736646	1.02177	0.0794498	1.09991	0.869684	0.18793	0.726003
Ppox	P51175	Protoporphyrinogen oxidase OS=Mus musculus OX=10090 GN=Ppox PE=1 SV=1	4	0.232541	-0.383898	-0.226739	0.8228	0.361186	0.0135917	1.05464	0.126464	1.38729	-0.822169	-1.6555	0.818733	0.0811879	1.09051	-0.121113	0.889799	-0.050708
Srgap2	Q91Z67	SLIT-ROBO Rho GTPase-activating protein 2 OS=Mus musculus OX=10090 GN=Srgap2 PE=1 SV=2	2	0.147746	0.00411735	-0.309705	0.269412	0.252526	0.0736826	0.327949	0.267094	0.0617633	0.0973906	0.152691	0.256851	0.0815588	1.08853	0.120924	0.174806	0.757444
Cox5b	P19536	Cytochrome c oxidase subunit 5B, mitochondrial OS=Mus musculus OX=10090 GN=Cox5b PE=1 SV=1	11	-1.39035	-0.728476	-1.21892	0.879672	0.183038	-0.991462	1.91477	-1.69002	-0.860064	-0.578665	1.0369	1.75028	0.0819915	1.08623	0.49956	0.435354	0.361158
Mrpl16	Q99N93	39S ribosomal protein L16, mitochondrial OS=Mus musculus OX=10090 GN=Mrpl16 PE=1 SV=1	4	-0.0362753	-0.268735	-0.893343	0.65782	0.606808	-0.211715	0.155364	-0.845338	1.50693	-0.433066	1.1556	0.64982	0.0823978	1.08408	0.63	0.346898	0.459798
Nt5c3b	Q3UFY7	7-methylguanosine phosphate-specific 5'-nucleotidase OS=Mus musculus OX=10090 GN=Nt5c3b PE=1 SV=3	3	-0.536422	-0.276163	0.430994	0.433216	0.852968	0.519375	0.191171	-0.249089	-0.343762	0.233287	-0.0315038	0.752459	0.0840084	1.07568	0.135867	0.921903	0.0353148
Ctsd	P18242	Cathepsin D OS=Mus musculus OX=10090 GN=Ctsd PE=1 SV=1	9	-0.0859509	-1.28845	-2.92495	1.94471	-0.800195	0.220723	1.854	0.0743446	1.95269	-1.18256	0.491971	2.32581	0.0853776	1.06866	1.57161	0.146514	0.834121
Oxsm	Q9D404	3-oxoacyl-[acyl-carrier-protein] synthase, mitochondrial OS=Mus musculus OX=10090 GN=Oxsm PE=1 SV=1	2	0.419899	0.0043626	-0.99395	0.522473	0.823512	1.26795	0.299014	-1.55112	0.41328	-0.72235	-0.761861	0.66863	0.0857039	1.067	-0.746468	0.468049	-0.329709
Stag2	O35638	Cohesin subunit SA-2 OS=Mus musculus OX=10090 GN=Stag2 PE=1 SV=3	2	-0.478046	0.173238	-0.278991	0.373237	0.841818	0.423672	-0.0757908	0.303283	-0.00599972	-0.40351	0.208526	0.677445	0.086042	1.06529	0.380254	0.411688	0.385431
Ankrd6	Q69ZU8	Ankyrin repeat domain-containing protein 6 OS=Mus musculus OX=10090 GN=Ankrd6 PE=1 SV=2	1	0.212888	-0.254693	-1.02398	0.919685	2.15255	1.2273	-0.210446	-0.446872	0.807897	-1.54947	-1.24884	1.32818	0.0878564	1.05623	-0.593162	0.728646	-0.137484
Czib	Q8BHG2	CXXC motif containing zinc binding protein OS=Mus musculus OX=10090 GN=Czib PE=1 SV=1	4	-0.00873351	-0.0863088	0.302345	0.281599	0.572323	0.450544	0.18211	0.482374	-0.747795	0.00675934	-0.437704	0.374805	0.0878941	1.05604	-0.206739	0.497196	-0.303472
Csnk2b	P67871	Casein kinase II subunit beta OS=Mus musculus OX=10090 GN=Csnk2b PE=1 SV=1	6	-0.301024	-0.17243	-0.758811	-0.125493	0.32533	-0.0402038	0.964398	-0.88897	-0.671536	1.33833	0.430998	0.443587	0.0894048	1.04864	0.180755	0.495135	0.305276
Mtnd1	P03888	NADH-ubiquinone oxidoreductase chain 1 OS=Mus musculus OX=10090 GN=Mtnd1 PE=1 SV=3	2	-1.77516	-0.976052	-1.59043	3.17259	-0.292389	-0.909393	1.64685	-0.36162	1.36618	-0.168014	0.0288684	2.26766	0.0899704	1.0459	1.52086	0.0216704	1.66413
Tdrd7	Q8K1H1	Tudor domain-containing protein 7 OS=Mus musculus OX=10090 GN=Tdrd7 PE=1 SV=1	1	0.217824	-0.774776	-0.298842	0.0958178	0.388083	1.37322	0.412945	-0.570432	0.730598	0.294983	-1.00813	0.699356	0.0903598	1.04402	0.161118	0.791368	0.101622
Ctnnbl1	Q9CWL8	Beta-catenin-like protein 1 OS=Mus musculus OX=10090 GN=Ctnnbl1 PE=1 SV=1	1	-0.0810162	0.283504	-0.534942	0.0723636	1.57224	1.87085	0.53161	-1.46684	-0.501188	-1.13588	0.260377	1.13294	0.0922935	1.03483	-0.73752	0.277073	-0.557406
Fastkd2	Q922E6	FAST kinase domain-containing protein 2, mitochondrial OS=Mus musculus OX=10090 GN=Fastkd2 PE=2 SV=2	3	-0.728968	-0.298938	0.288414	0.487151	0.343409	0.695944	-0.00583312	0.883845	-1.4358	-1.01179	1.9682	0.714218	0.0928644	1.03215	0.234966	0.737112	0.132467
Ndufb7	Q9CR61	NADH dehydrogenase [ubiquinone] 1 beta subcomplex subunit 7 OS=Mus musculus OX=10090 GN=Ndufb7 PE=1 SV=3	7	-0.830383	0.789668	-0.759126	1.60686	-0.196527	2.27527	1.57668	-1.23465	-2.47433	-2.70088	-2.09672	2.3509	0.0939514	1.0271	-1.5264	0.0244011	-1.61259
Me3	Q8BMF3	NADP-dependent malic enzyme, mitochondrial OS=Mus musculus OX=10090 GN=Me3 PE=1 SV=2	4	-0.666491	0.277506	-0.431306	0.775901	0.446447	0.572477	-0.143844	-1.43239	0.863895	-0.439604	1.08504	0.940769	0.0944664	1.02472	0.643452	0.707506	0.15027
Tmem38a	Q3TMP8	Trimeric intracellular cation channel type A OS=Mus musculus OX=10090 GN=Tmem38a PE=1 SV=2	3	-1.41881	-0.851723	0.171103	0.0838648	-0.274898	0.857281	1.38424	-0.526685	0.972418	1.33906	-1.29678	1.3223	0.0949289	1.0226	1.07459	0.368753	0.433265
Art3	Q8R2G4	Ecto-ADP-ribosyltransferase 3 OS=Mus musculus OX=10090 GN=Art3 PE=1 SV=2	1	-1.36354	-1.92324	-1.29907	0.476187	-1.22843	-1.06928	0.485685	0.107422	0.49957	3.59181	2.20098	1.067	0.0953701	1.02059	2.71382	0.0230058	1.63816
G2e3	Q5RJY2	G2/M phase-specific E3 ubiquitin-protein ligase OS=Mus musculus OX=10090 GN=G2e3 PE=2 SV=2	1	-0.316663	-0.400625	-1.03591	1.62767	-0.193037	0.294342	0.109945	0.255804	1.34888	-0.00460605	-0.927485	0.602769	0.0970803	1.01287	0.526225	0.25521	0.593102
Mrps36	Q9CQX8	28S ribosomal protein S36, mitochondrial OS=Mus musculus OX=10090 GN=Mrps36 PE=1 SV=1	5	0.311491	-1.40461	-2.27074	1.79114	-0.296542	-0.154206	1.82082	-0.0252923	0.662969	0.3633	0.624551	2.22307	0.0979559	1.00897	1.89853	0.0690992	1.16053
Pfdn6	Q03958	Prefoldin subunit 6 OS=Mus musculus OX=10090 GN=Pfdn6 PE=1 SV=1	2	-1.17152	0.60781	-1.79228	0.907587	-0.0115839	0.314416	1.25601	-2.09394	1.80254	1.05692	0.285261	1.78252	0.0979656	1.00893	1.84261	0.410068	0.387144
Ptprs	B0V2N1	Receptor-type tyrosine-protein phosphatase S OS=Mus musculus OX=10090 GN=Ptprs PE=1 SV=1	1	-1.39702	0.705351	-1.26165	0.383623	1.32474	0.834136	0.121027	-0.969816	-0.158212	0.409589	0.731148	1.87053	0.0981259	1.00822	1.38734	0.40485	0.392706
Gltp	Q9JL62	Glycolipid transfer protein OS=Mus musculus OX=10090 GN=Gltp PE=1 SV=3	1	-1.30137	-0.796048	0.276835	0.904683	-0.135567	0.0333448	0.892576	0.436721	0.31849	0.402136	0.070582	1.25901	0.0984605	1.00674	1.15636	0.0718328	1.14368
Strip1	Q8C079	Striatin-interacting protein 1 OS=Mus musculus OX=10090 GN=Strip1 PE=1 SV=2	2	-1.19529	-0.86393	0.0573401	-0.268049	-0.179685	0.624501	0.781113	0.882999	-0.224345	0.79357	1.55076	1.08634	0.0986473	1.00591	1.70221	0.0453772	1.34316
Mtfp1	Q9CRB8	Mitochondrial fission process protein 1 OS=Mus musculus OX=10090 GN=Mtfp1 PE=1 SV=1	4	-1.1182	0.0944386	0.325847	0.683978	0.203398	0.597048	1.19882	-0.690005	-1.57323	0.321736	1.20726	0.546075	0.0987282	1.00556	-0.278573	0.953857	-0.0205169
Cul4a	Q3TCH7	Cullin-4A OS=Mus musculus OX=10090 GN=Cul4a PE=1 SV=1	6	0.149017	-0.681731	0.187853	0.0263254	0.701123	0.553907	1.02426	-0.244206	0.0518881	-0.30215	0.0236384	0.478498	0.0990872	1.00398	-0.2593	0.991974	-0.00349956
Lmod3	E9QA62	Leiomodin-3 OS=Mus musculus OX=10090 GN=Lmod3 PE=1 SV=1	2	-0.931875	-0.606016	-1.40479	0.908448	-0.19821	4.08218	0.491018	-0.845549	0.546903	-0.276835	-1.35906	1.63161	0.0991922	1.00352	0.370683	0.383521	0.416211
Ruvbl1	P60122	RuvB-like 1 OS=Mus musculus OX=10090 GN=Ruvbl1 PE=1 SV=1	4	0.0852382	-0.0765004	-0.124455	0.569245	0.401034	0.243545	-0.0458276	-0.932673	0.484067	0.0982111	0.235188	0.39879	0.0992698	1.00318	0.2432	0.980094	0.00873233
Myo6	Q64331	Unconventional myosin-VI OS=Mus musculus OX=10090 GN=Myo6 PE=1 SV=1	1	0.412419	-0.877141	-0.145501	0.462761	0.301758	1.15393	0.399569	-2.49949	0.180077	-0.0144289	0.90119	0.576666	0.0995733	1.00186	0.228325	0.874377	0.0583013
Idh3g	P70404	Isocitrate dehydrogenase [NAD] subunit gamma 1, mitochondrial OS=Mus musculus OX=10090 GN=Idh3g PE=1 SV=1	20	-0.898131	0.781369	-0.981464	1.08115	1.08889	0.337403	0.384319	-0.32908	-0.484715	-0.683642	2.00587	1.63086	0.100022	0.999903	0.491233	0.602273	0.220207
Ndufb10	Q9DCS9	NADH dehydrogenase [ubiquinone] 1 beta subcomplex subunit 10 OS=Mus musculus OX=10090 GN=Ndufb10 PE=1 SV=3	8	-2.38952	1.19933	-1.76598	0.622367	0.931397	0.925629	1.09015	0.642658	-1.14222	-1.75659	1.27191	2.69449	0.100434	0.998118	1.5162	0.581837	0.235199
Abhd11	Q8K4F5	Protein ABHD11 OS=Mus musculus OX=10090 GN=Abhd11 PE=1 SV=1	5	0.031886	-0.489992	-0.811167	1.0363	0.242887	-0.364925	0.711829	-0.584536	0.39629	-0.494667	1.28655	0.96735	0.10185	0.992039	0.440804	0.350864	0.454861
Uchl3	Q9JKB1	Ubiquitin carboxyl-terminal hydrolase isozyme L3 OS=Mus musculus OX=10090 GN=Uchl3 PE=1 SV=2	4	-0.933056	-1.00517	-0.558654	1.00535	0.0691379	-0.933121	0.998162	1.03621	0.387863	0.0887403	1.09004	1.46671	0.101861	0.991994	1.64509	0.00518114	2.28557
Ptrh2	Q8R2Y8	Peptidyl-tRNA hydrolase 2, mitochondrial OS=Mus musculus OX=10090 GN=Ptrh2 PE=1 SV=1	4	-0.981011	-0.183723	-1.44612	1.55035	-0.743279	0.112979	0.903492	-1.23921	1.7276	-0.339828	-1.15361	1.48925	0.10195	0.991614	0.234293	0.509858	0.29255
Myom1	Q62234-2	Isoform 2 of Myomesin-1 OS=Mus musculus OX=10090 GN=Myom1	1	-1.46622	0.417464	-0.288424	0.620399	0.0229092	0.766633	0.937677	-0.727461	0.506211	-0.235059	1.15785	0.98194	0.101986	0.991459	0.424	0.39769	0.400455
Pgm2	Q7TSV4	Phosphoglucomutase-2 OS=Mus musculus OX=10090 GN=Pgm2 PE=1 SV=1	6	-0.808215	0.246822	-0.555737	0.964215	-0.00228714	-0.00284134	1.10511	-0.306997	0.488004	0.379998	-0.21618	1.0367	0.102047	0.991202	0.637646	0.256826	0.590361
Col14a1	Q80X19	Collagen alpha-1(XIV) chain OS=Mus musculus OX=10090 GN=Col14a1 PE=1 SV=2	16	0.405524	0.418103	0.26095	0.639236	0.760991	0.561074	1.46135	-0.404121	-0.535129	-1.29458	-1.29209	0.29459	0.102306	0.9901	-1.31913	0.00741229	-2.13005
Osbp	Q3B7Z2	Oxysterol-binding protein 1 OS=Mus musculus OX=10090 GN=Osbp PE=1 SV=3	9	-0.0827044	-1.25631	-2.23276	1.21288	0.393112	-0.931516	2.47802	0.969407	0.919667	-0.480095	-0.146907	2.0593	0.103137	0.986584	1.64269	0.0774593	1.11093
Vapb	Q9QY76	Vesicle-associated membrane protein-associated protein B OS=Mus musculus OX=10090 GN=Vapb PE=1 SV=3	3	-0.0952999	-1.008	-0.65954	1.5962	0.000178987	-0.364748	1.65012	0.305252	0.415824	-0.90551	0.324537	1.45773	0.10497	0.978936	0.974435	0.210401	0.676952
Cbr1	P48758	Carbonyl reductase [NADPH] 1 OS=Mus musculus OX=10090 GN=Cbr1 PE=1 SV=3	6	-0.28114	0.096748	-2.13634	1.8668	0.797728	-0.491767	1.28251	-0.648722	1.53489	-0.748412	0.690869	1.32126	0.104997	0.978824	0.302214	0.311193	0.50697
Pygm	Q9WUB3	Glycogen phosphorylase, muscle form OS=Mus musculus OX=10090 GN=Pygm PE=1 SV=3	51	-1.29194	-0.449117	-0.505882	0.260062	-0.465493	1.7982	3.12902	-0.356186	-1.92508	0.247961	0.336131	1.53501	0.105219	0.977905	0.451769	0.643471	0.191471
Akr1b7	P21300	Aldo-keto reductase family 1 member B7 OS=Mus musculus OX=10090 GN=Akr1b7 PE=1 SV=4	1	0.24678	-0.483419	-1.36023	0.0916488	0.265656	0.15272	1.05197	0.184554	0.421585	0.825495	-0.396441	0.692607	0.106851	0.971219	0.786488	0.168978	0.772171
Plcg1	Q62077	1-phosphatidylinositol 4,5-bisphosphate phosphodiesterase gamma-1 OS=Mus musculus OX=10090 GN=Plcg1 PE=1 SV=2	4	0.332212	-0.521043	-0.262763	0.774696	0.232367	0.0660121	1.10135	-1.9334	1.18876	0.308845	-0.474101	0.766294	0.106951	0.970817	0.180135	0.928162	0.0323763
Casq2	O09161	Calsequestrin-2 OS=Mus musculus OX=10090 GN=Casq2 PE=1 SV=3	10	-1.77314	-1.15871	-0.884879	0.337051	-0.806767	0.201492	3.06264	0.603406	0.108589	0.481273	1.64341	1.42798	0.106976	0.970713	1.70105	0.00679313	2.16793
Park7	Q99LX0	Parkinson disease protein 7 homolog OS=Mus musculus OX=10090 GN=Park7 PE=1 SV=1	13	-0.73539	-0.299664	-0.285298	0.796354	0.767168	-0.0705319	-0.363032	-0.691264	0.122268	-0.184119	-1.35237	0.647982	0.107995	0.966597	-0.138027	0.838186	-0.0766596
Abcc9	P70170	ATP-binding cassette sub-family C member 9 OS=Mus musculus OX=10090 GN=Abcc9 PE=1 SV=2	4	-0.886281	0.286724	-1.99637	1.68106	0.15282	-0.132261	0.470518	0.203719	0.995047	0.202303	0.045889	1.19795	0.110022	0.95852	1.08929	0.0991812	1.00357
Suox	Q8R086	Sulfite oxidase, mitochondrial OS=Mus musculus OX=10090 GN=Suox PE=1 SV=2	3	0.0133912	0.21717	-0.361094	1.26406	1.5548	1.0118	-0.231623	0.465936	-0.61608	-1.36983	-0.648702	1.12453	0.110074	0.958316	-0.645782	0.33686	-0.47255
Plekha6	Q7TQG1	Pleckstrin homology domain-containing family A member 6 OS=Mus musculus OX=10090 GN=Plekha6 PE=1 SV=1	1	-0.547671	-1.01148	-0.588729	1.76642	0.0740371	0.806659	-0.661496	0.189553	0.805193	0.130042	-0.710486	1.02908	0.11059	0.956286	0.748526	0.0887889	1.05164
Ndufa6	Q9CQZ5	NADH dehydrogenase [ubiquinone] 1 alpha subcomplex subunit 6 OS=Mus musculus OX=10090 GN=Ndufa6 PE=1 SV=1	9	-1.28952	0.162394	-1.86832	1.92441	0.868096	-0.966393	0.948902	0.49929	1.73305	-0.830806	-0.665312	2.19802	0.110767	0.955591	1.20651	0.230654	0.63704
Macroh2a1	Q9QZQ8	Core histone macro-H2A.1 OS=Mus musculus OX=10090 GN=Macroh2a1 PE=1 SV=3	4	-0.0571026	-0.555605	-1.66698	0.915958	0.152121	-0.39649	2.06928	1.2703	1.77967	-0.629713	0.0329554	1.08964	0.110803	0.955448	1.20723	0.133097	0.87583
Hcls1	P49710	Hematopoietic lineage cell-specific protein OS=Mus musculus OX=10090 GN=Hcls1 PE=1 SV=2	1	0.42485	-0.654337	-1.19397	-0.0396488	0.974884	0.137825	0.988051	0.286728	0.0242301	-0.0395479	0.0847089	1.21069	0.110862	0.955218	0.708807	0.224622	0.648547
Limch1	Q3UH68	LIM and calponin homology domains-containing protein 1 OS=Mus musculus OX=10090 GN=Limch1 PE=1 SV=2	3	-0.672714	-0.760475	0.204877	0.130914	0.111629	0.498001	1.83956	-1.37524	-0.459504	1.40521	0.172518	0.987171	0.111958	0.950944	0.529221	0.659382	0.180863
Micos13	Q8R404	MICOS complex subunit MIC13 OS=Mus musculus OX=10090 GN=Micos13 PE=1 SV=1	2	-0.235566	-0.403601	-1.39734	1.8118	0.210186	-0.571414	1.13757	-0.174949	1.37698	-1.09968	-0.0763401	1.07748	0.112037	0.950639	0.277956	0.357928	0.446205
Scn5a	Q9JJV9	Sodium channel protein type 5 subunit alpha OS=Mus musculus OX=10090 GN=Scn5a PE=1 SV=2	1	-0.540261	-0.603485	-0.430189	1.31688	-0.623287	0.208158	0.786296	1.09651	-1.3411	0.67004	0.835425	1.03749	0.113166	0.946285	1.29299	0.26093	0.583476
Cox5a	P12787	Cytochrome c oxidase subunit 5A, mitochondrial OS=Mus musculus OX=10090 GN=Cox5a PE=1 SV=2	6	-1.20881	0.524405	-1.1848	2.09228	0.600176	-0.183902	0.645617	0.808487	0.81379	-1.99295	1.27604	1.8077	0.11423	0.94222	1.99594	0.437292	0.359229
Pzp	Q61838	Pregnancy zone protein OS=Mus musculus OX=10090 GN=Pzp PE=1 SV=3	21	-3.55593	-1.47326	-3.83368	1.20391	-3.04755	-0.54977	2.69572	-3.2672	-0.281866	6.22873	3.62743	3.883	0.114665	0.940571	5.22871	0.136733	0.864126
Tufm	Q8BFR5	Elongation factor Tu, mitochondrial OS=Mus musculus OX=10090 GN=Tufm PE=1 SV=1	24	0.104266	-0.573946	-3.15673	1.91194	-0.549948	0.287634	2.42872	0.129187	1.76539	-0.741882	1.56821	1.67373	0.114812	0.940011	1.42265	0.144098	0.841343
Cbx5	Q61686	Chromobox protein homolog 5 OS=Mus musculus OX=10090 GN=Cbx5 PE=1 SV=1	2	-1.62138	-0.304259	-0.641885	-0.08946	0.0645685	-0.324475	1.5969	1.5236	1.13588	0.650332	-0.254709	0.629439	0.114855	0.93985	1.53499	0.0344009	1.46343
Camk2a	P11798	Calcium/calmodulin-dependent protein kinase type II subunit alpha OS=Mus musculus OX=10090 GN=Camk2a PE=1 SV=2	1	-0.137934	-0.522545	-0.130688	1.05901	0.544714	-0.380385	0.550658	0.880863	-0.265862	-0.443167	-0.0698843	0.68562	0.114948	0.939498	-0.0299392	0.464784	-0.332749
Smim20	D3Z7Q2	Small integral membrane protein 20 OS=Mus musculus OX=10090 GN=Smim20 PE=1 SV=1	2	-0.316818	0.243261	-1.03312	0.830255	0.818892	-0.282307	2.04539	-0.0478148	-0.492323	-1.00404	-0.59189	1.14139	0.115295	0.93819	-0.225289	0.687054	-0.163009
Dglucy	Q8BH86	D-glutamate cyclase, mitochondrial OS=Mus musculus OX=10090 GN=Dglucy PE=1 SV=1	5	-0.43635	0.349547	-1.18012	-0.185221	0.604325	0.930901	2.15195	-1.02246	0.164887	-0.180953	0.400814	1.20396	0.115942	0.93576	0.428317	0.63587	0.196632
Map4k4	P97820	Mitogen-activated protein kinase kinase kinase kinase 4 OS=Mus musculus OX=10090 GN=Map4k4 PE=1 SV=1	3	-0.280209	0.149642	0.464064	1.04824	0.436006	0.587221	0.336825	0.29634	-1.62561	-0.183846	-0.158125	0.361971	0.116903	0.932175	-0.320628	0.360613	-0.442958
Mmaa	Q8C7H1	Methylmalonic aciduria type A homolog, mitochondrial OS=Mus musculus OX=10090 GN=Mmaa PE=1 SV=1	4	-0.772253	-0.84059	-1.72028	-0.442641	-0.706023	-0.129358	1.31855	0.0575399	0.318966	0.874386	0.684183	0.55459	0.116986	0.931865	1.34216	0.00504274	2.29733
Baz2b	A2AUY4	Bromodomain adjacent to zinc finger domain protein 2B OS=Mus musculus OX=10090 GN=Baz2b PE=1 SV=1	1	0.0356745	-0.173425	-2.92066	0.746818	0.393975	0.156912	2.95154	1.36169	-1.81656	-1.77474		0.743821	0.117081	0.931515	-1.60132	0.855177	-0.067944
Mpi	Q924M7	Mannose-6-phosphate isomerase OS=Mus musculus OX=10090 GN=Mpi PE=1 SV=1	8	-0.963673	0.558681	-0.519792	0.218275	0.0880066	1.26994	1.16883	-1.20367	-0.401181	0.797648	0.279495	1.21334	0.117542	0.929808	0.458949	0.793067	0.10069
Ryr2	E9Q401	Ryanodine receptor 2 OS=Mus musculus OX=10090 GN=Ryr2 PE=1 SV=1	84	-0.361926	0.10986	-1.1823	0.798804	-0.177723	0.343266	2.12492	-1.10781	0.51923	-0.532716	-0.471433	0.932961	0.118121	0.927674	-0.140149	0.88143	-0.0548123
Etfrf1	Q91V16	Electron transfer flavoprotein regulatory factor 1 OS=Mus musculus OX=10090 GN=Etfrf1 PE=1 SV=1	2	0.464471	-0.727705	-2.08204	1.38786	-0.264144	0.261877	1.65218	1.06426	1.01606	-1.0937	-0.393161	1.55257	0.118216	0.927325	1.03916	0.34011	0.468381
Adipoq	Q60994	Adiponectin OS=Mus musculus OX=10090 GN=Adipoq PE=1 SV=2	6	-0.264542	0.552743	-2.21141	1.55479	0.29589	0.177811	2.28158	0.2657	-0.624835	-0.535998	-0.0167256	1.18988	0.118238	0.927243	-0.0118203	0.596148	-0.224646
Eepd1	Q3TGW2	Endonuclease/exonuclease/phosphatase family domain-containing protein 1 OS=Mus musculus OX=10090 GN=Eepd1 PE=1 SV=1	1	-0.173771	-0.374659	-0.624426	0.29225	0.337314	-0.36616	-0.11643	-0.544316	0.338897	1.14663	0.881422	0.462569	0.118795	0.925203	0.984818	0.121843	0.914201
Epha8	O09127	Ephrin type-A receptor 8 OS=Mus musculus OX=10090 GN=Epha8 PE=1 SV=2	1	-0.816678	-0.702942	0.248918	1.10294	1.09442	-0.609249	1.00228	-0.736793	-0.243447	0.185387	0.273765	1.75129	0.119633	0.922149	0.673913	0.489774	0.310004
Csad	Q9DBE0	Cysteine sulfinic acid decarboxylase OS=Mus musculus OX=10090 GN=Csad PE=1 SV=1	2	-0.911059	-0.50811	-0.492092	0.629114	0.730733	-0.834932	0.215218	0.505397	0.293431	0.403239	1.26603	0.930276	0.119738	0.921767	0.962428	0.00703166	2.15294
Lama2	Q60675	Laminin subunit alpha-2 OS=Mus musculus OX=10090 GN=Lama2 PE=1 SV=2	51	-0.671382	1.19174	-1.15912	0.879358	1.47911	1.0433	0.522011	-1.5836	-1.70359	-0.244682	0.995423	1.63271	0.122805	0.910782	-0.242758	0.679751	-0.16765
Nutf2	P61971	Nuclear transport factor 2 OS=Mus musculus OX=10090 GN=Nutf2 PE=1 SV=1	4	-0.42424	0.353566	-1.71263	0.96577	0.0747667	-0.0240914	1.25866	-0.56983	1.16195	0.899733	1.1208	0.944509	0.124349	0.905359	1.43451	0.135243	0.868884
Aar2	Q9D2V5	Protein AAR2 homolog OS=Mus musculus OX=10090 GN=Aar2 PE=1 SV=3	1		-1.98904	-0.877678	1.00815	-0.662861	-0.764517	0.974525	-0.638804	1.01727	1.26239	0.26126	1.58919	0.125473	0.901449	2.07263	0.0584208	1.23343
Pbxip1	Q3TVI8	Pre-B-cell leukemia transcription factor-interacting protein 1 OS=Mus musculus OX=10090 GN=Pbxip1 PE=1 SV=2	1	-0.174238		-0.957236		0.386954		0.970795			-0.669308		1.24461	0.1256	0.901011	-0.103571	#DIV/0!	#DIV/0!
Arap1	Q4LDD4	Arf-GAP with Rho-GAP domain, ANK repeat and PH domain-containing protein 1 OS=Mus musculus OX=10090 GN=Arap1 PE=1 SV=2	3	-1.86719	-0.0438909	0.366073	-0.300104	1.00466	1.43489	1.17746	-0.372333	0.0505979	-0.950301	0.73972	1.13495	0.126641	0.897427	-0.116977	0.614752	-0.2113
Dync1li2	Q6PDL0	Cytoplasmic dynein 1 light intermediate chain 2 OS=Mus musculus OX=10090 GN=Dync1li2 PE=1 SV=2	4	0.676492	-1.10015	-1.37135	1.97613	0.439718	0.389005	0.144416	0.820691	-0.553442	0.474085	-0.610383	1.51451	0.126918	0.896477	1.06047	0.400557	0.397336
Tkt	P40142	Transketolase OS=Mus musculus OX=10090 GN=Tkt PE=1 SV=1	15	-0.276675	-0.131002	-0.502095	0.551085	-0.191749	-0.0418501	0.017186	-0.231788	0.722041	0.106082	1.08131	0.264343	0.127251	0.89534	0.690737	0.102258	0.990302
Tln2	Q71LX4	Talin-2 OS=Mus musculus OX=10090 GN=Tln2 PE=1 SV=3	52	0.69023	-0.633921	-2.10523	1.25888	0.350457	0.373844	0.551519	0.132477	1.78265	-0.342745	-0.534852	1.0966	0.127414	0.894781	0.528787	0.352242	0.453158
Mfn1	Q811U4	Mitofusin-1 OS=Mus musculus OX=10090 GN=Mfn1 PE=1 SV=3	5	-0.237254	-1.15576	-0.201233	0.647167	1.15323	0.544311	-0.65694	-1.19747	-1.11533	-0.304131	-0.525995	0.832993	0.128275	0.891857	-0.583409	0.520656	-0.283449
Nudt21	Q9CQF3	Cleavage and polyadenylation specificity factor subunit 5 OS=Mus musculus OX=10090 GN=Nudt21 PE=1 SV=1	4	-0.533619	-0.0208889	0.257275	0.8486	0.360595	0.0612245	0.330197	0.671638	-0.142827	-0.4711	-0.360936	0.366285	0.128276	0.891854	-0.230992	0.95122	-0.0217188
Ndrg2	Q9QYG0	Protein NDRG2 OS=Mus musculus OX=10090 GN=Ndrg2 PE=1 SV=1	11	-0.349846	-0.564546	-0.886652	1.24883	-0.79848	1.19424	0.222876	-0.84861	0.990919	0.559689	-0.303858	1.27311	0.128406	0.891413	0.692462	0.226943	0.644084
Anxa2	P07356	Annexin A2 OS=Mus musculus OX=10090 GN=Anxa2 PE=1 SV=2	22	-1.40238	-0.589494	-0.525303	0.156327	-0.799568	-0.124717	0.918124	-0.491326	1.83198	1.12106	0.681534	0.605299	0.12888	0.889815	1.49079	0.0477783	1.32077
Mrpl24	Q9CQ06	39S ribosomal protein L24, mitochondrial OS=Mus musculus OX=10090 GN=Mrpl24 PE=1 SV=1	3	0.276353	-0.776083	-0.96037	1.15588	0.448876	-0.354121	0.342199	0.987004	0.200783	0.201451	-0.0671298	1.17162	0.129136	0.888951	0.9772	0.109344	0.961205
Vwa7	Q9JHA8	von Willebrand factor A domain-containing protein 7 OS=Mus musculus OX=10090 GN=Vwa7 PE=2 SV=1	1	0.00541968	-0.17566	-0.410897	0.0813959	0.0117877	1.30981	0.47872	2.20792	-1.22635	-0.983011	-0.151371	0.455718	0.13	0.886058	-0.391531	0.874055	-0.0584612
Coq9	Q8K1Z0	Ubiquinone biosynthesis protein COQ9, mitochondrial OS=Mus musculus OX=10090 GN=Coq9 PE=1 SV=1	11	0.141285	-0.128165	-2.06122	2.02072	0.857619	-0.707383	2.2241	1.28526	0.549714	-2.13814	-0.190132	1.56734	0.130441	0.884587	0.307956	0.615899	0.210491
Map2k6	P70236	Dual specificity mitogen-activated protein kinase kinase 6 OS=Mus musculus OX=10090 GN=Map2k6 PE=1 SV=1	2	0.544092	0.202943	-1.72421	0.914103	0.426369	0.824029	0.920202	-1.29883	1.0619	-1.24725	-0.0923524	0.666123	0.130466	0.884502	-0.872745	0.94154	-0.0261611
Twsg1	Q9EP52	Twisted gastrulation protein homolog 1 OS=Mus musculus OX=10090 GN=Twsg1 PE=1 SV=1	1	-0.321677	0.142445	-0.89471	1.16761	1.25327	-0.0159096	-0.156112	-0.274282	0.526404	-0.41997	-0.250979	0.897526	0.131348	0.881575	0.0590462	0.508867	0.293396
Epb41	P48193	Protein 4.1 OS=Mus musculus OX=10090 GN=Epb41 PE=1 SV=2	3	0.384428	-0.615771	-0.608482	1.15423	0.849936	-0.398175	0.807294	-1.03869	-0.233765	0.150997	0.110442	1.4371	0.132285	0.878491	0.546821	0.951889	0.0214135
Hdlbp	Q8VDJ3	Vigilin OS=Mus musculus OX=10090 GN=Hdlbp PE=1 SV=1	29	-0.156184	-1.09493	0.528214	0.33056	0.466501	0.86792	0.383975	-0.659287	0.147605	0.702343	-0.354125	0.581421	0.132296	0.878453	0.0529237	0.72065	0.142276
Cyc1	Q9D0M3	Cytochrome c1, heme protein, mitochondrial OS=Mus musculus OX=10090 GN=Cyc1 PE=1 SV=1	11	-1.42228	0.489779	-1.28068	1.034	0.25065	-0.0306418	0.036987	0.0630968	1.86699	-1.18936	1.80917	1.4245	0.132406	0.878092	2.21681	0.233261	0.632157
Gng2	P63213	Guanine nucleotide-binding protein G(I)/G(S)/G(O) subunit gamma-2 OS=Mus musculus OX=10090 GN=Gng2 PE=1 SV=2	3	0.485295	-0.426925	0.161153	0.301023	0.351958	0.828122	1.11474	-0.621685	-0.779091	-1.04068	0.0510713	0.428887	0.133311	0.875133	-0.861541	0.117183	-0.931135
Gmppb	Q8BTZ7	Mannose-1-phosphate guanyltransferase beta OS=Mus musculus OX=10090 GN=Gmppb PE=1 SV=1	2	-0.671133	0.255377	-0.357579	1.29699	-0.454405	0.740538	1.05899	0.0463552	-1.13357	0.446196	-0.241411	1.25734	0.133572	0.874285	0.260051	0.938397	0.0276136
Sdha	Q8K2B3	Succinate dehydrogenase [ubiquinone] flavoprotein subunit, mitochondrial OS=Mus musculus OX=10090 GN=Sdha PE=1 SV=1	33	-0.0467027	-0.503079	-2.09504	0.387803	-0.559961	0.424472	1.96443	-0.715862	0.668176	0.0797146	1.66433	0.909217	0.135485	0.868109	0.877024	0.158623	0.799633
Dlat	Q8BMF4	Dihydrolipoyllysine-residue acetyltransferase component of pyruvate dehydrogenase complex, mitochondrial OS=Mus musculus OX=10090 GN=Dlat PE=1 SV=2	20	0.714351	-0.781094	-1.38676	1.33966	-0.0649926	0.303935	1.13142	-1.11089	0.544174	-0.819557	0.0793648	1.49877	0.136119	0.866082	0.410997	0.829005	0.081443
Fhl2	O70433	Four and a half LIM domains protein 2 OS=Mus musculus OX=10090 GN=Fhl2 PE=1 SV=1	24	0.804903	-1.84164	-3.63825	0.28015	-0.367792	3.30875	7.59757	-3.28481	-5.6663	0.478587	1.4653	3.6361	0.136615	0.864501	0.438531	0.934507	0.0294173
Fcho2	Q3UQN2	F-BAR domain only protein 2 OS=Mus musculus OX=10090 GN=Fcho2 PE=1 SV=1	2	-0.348188	0.321578	-1.20344	-0.302827	0.305035	1.9805	1.51213	-0.733234	0.613437	-0.529112	-0.445171	1.25677	0.13695	0.863438	-0.138954	0.801048	-0.0963417
Necap1	Q9CR95	Adaptin ear-binding coat-associated protein 1 OS=Mus musculus OX=10090 GN=Necap1 PE=1 SV=2	2	0.321382	-0.818299	-1.04924	0.37752	0.00822016	-0.115049	1.20766	0.125745	0.527742	1.02886	-1.23234	1.01117	0.1371	0.862963	1.14504	0.394538	0.403911
Afm	O89020	Afamin OS=Mus musculus OX=10090 GN=Afm PE=1 SV=2	1	-0.525021	-1.39742	-1.41046	0.327117	-1.39155	0.672344	1.91616	-0.189924	0.108544	1.852	0.102254	1.89715	0.137236	0.862533	1.50282	0.0473939	1.32428
Cox4i1	P19783	Cytochrome c oxidase subunit 4 isoform 1, mitochondrial OS=Mus musculus OX=10090 GN=Cox4i1 PE=1 SV=2	14	-0.597014	0.0520601	-1.72985	1.35428	0.783383	-0.97095	1.29707	0.563245	1.04024	-1.60227	-0.623543	1.63724	0.137407	0.86199	0.566865	0.499632	0.30135
Slc25a12	Q8BH59	Calcium-binding mitochondrial carrier protein Aralar1 OS=Mus musculus OX=10090 GN=Slc25a12 PE=1 SV=1	17	0.429413	0.376191	-0.885355	1.03898	0.60305	0.347622	2.25285	0.0199019	-1.09733	-2.02853	0.103452	0.444825	0.13759	0.861414	-0.914904	0.34755	-0.458982
Apoh	Q01339	Beta-2-glycoprotein 1 OS=Mus musculus OX=10090 GN=Apoh PE=1 SV=1	4	-2.66366	0.0877086	-1.10605	0.303516	-1.21479	2.18515	2.83876	-1.18654	-2.8328	2.6155	1.37262	2.35038	0.137637	0.861266	1.19909	0.480531	0.318278
Blmh	Q8R016	Bleomycin hydrolase OS=Mus musculus OX=10090 GN=Blmh PE=1 SV=1	8	0.00545156	-0.955473	-0.942657	-0.0103137	-0.51324	0.0587808	0.316785	0.774205	0.789135	0.829657	0.0858825	0.966891	0.137649	0.861227	1.72433	0.0142709	1.84555
Aldh2	P47738	Aldehyde dehydrogenase, mitochondrial OS=Mus musculus OX=10090 GN=Aldh2 PE=1 SV=1	12	-0.278595	0.505508	-1.63723	1.31009	1.183	-0.133685	0.419902	0.650972	0.37601	-1.38744	0.769152	1.08005	0.137649	0.861226	0.792086	0.502846	0.298565
Tmx3	Q8BXZ1	Protein disulfide-isomerase TMX3 OS=Mus musculus OX=10090 GN=Tmx3 PE=1 SV=2	2	-2.2661	0.901314	-0.388066	0.825938	1.69254	1.20669	0.0696834	0.242569	0.363693	-0.601475	-1.00028	1.40438	0.138207	0.85947	0.208612	0.713445	0.14664
Vps37b	Q8R0J7	Vacuolar protein sorting-associated protein 37B OS=Mus musculus OX=10090 GN=Vps37b PE=1 SV=1	1	-2.09887	0.907136	-1.56711	0.515967	0.190695	0.469189	0.648597	-1.81184	1.01351	0.715745	1.64598	2.05969	0.139355	0.855878	2.43174	0.319692	0.495269
Osbpl1a	Q91XL9	Oxysterol-binding protein-related protein 1 OS=Mus musculus OX=10090 GN=Osbpl1a PE=1 SV=2	1	-1.66914	-1.09246	-0.414253	0.619672	-0.936137	-0.369891	1.66697	0.407331	0.885876	1.06533	0.392023	1.21735	0.139427	0.855654	1.73906	0.00490683	2.3092
Coq7	P97478	5-demethoxyubiquinone hydroxylase, mitochondrial OS=Mus musculus OX=10090 GN=Coq7 PE=1 SV=3	3	-0.406731	1.26587	-1.49907	1.93662	1.77325	0.0144202	1.36873	-0.318312	-1.63644	-2.84057	0.657667	1.97772	0.139941	0.854055	-0.570646	0.498796	-0.302077
Sos1	Q62245	Son of sevenless homolog 1 OS=Mus musculus OX=10090 GN=Sos1 PE=1 SV=2	1	-0.929782	-0.728915	0.351343	-0.116859	0.556283	0.087883	1.57017	0.796966	-0.0766925	0.735895	-1.54732	1.051	0.144539	0.840016	1.05852	0.594301	0.225994
Arfgap1	Q9EPJ9	ADP-ribosylation factor GTPase-activating protein 1 OS=Mus musculus OX=10090 GN=Arfgap1 PE=1 SV=2	4	-0.508939	-0.276728	-0.161267	0.663625	-0.597489	0.65992	1.26429	1.3338	0.0122636	-0.188315	-0.589361	0.9385	0.145007	0.838612	0.188703	0.402042	0.395729
Akr1b8	P45377	Aldose reductase-related protein 2 OS=Mus musculus OX=10090 GN=Akr1b8 PE=1 SV=2	4	-2.01998	-0.30993	-0.267148	0.39138	-0.423185	-0.183697	1.18462	0.07089	1.33766	0.385948	1.30747	0.413771	0.145029	0.838546	1.15664	0.0445297	1.35135
Mipep	A6H611	Mitochondrial intermediate peptidase OS=Mus musculus OX=10090 GN=Mipep PE=1 SV=1	6	-0.342609	-0.0471607	-0.644467	0.795549	0.842832	-0.68172	1.13545	0.0990274	0.727538	-0.799172	0.273415	1.1618	0.146036	0.835541	0.52883	0.347673	0.458829
Ythdc1	E9Q5K9	YTH domain-containing protein 1 OS=Mus musculus OX=10090 GN=Ythdc1 PE=1 SV=2	1	0.0138622	-1.36603	-0.722218	1.16801	-0.0289922	-0.397666	0.0589841	-0.47855	1.63254	0.146917	0.459119	0.737214	0.147262	0.831909	1.02524	0.128083	0.892508
Dynll2	Q9D0M5	Dynein light chain 2, cytoplasmic OS=Mus musculus OX=10090 GN=Dynll2 PE=1 SV=1	1	-0.142074	-0.688864	-0.807538	0.945935	-0.781725	0.314332	1.57579	0.468587	0.959691	-0.42645	-0.32867	1.319	0.147595	0.830928	0.758822	0.155826	0.807359
Itih4	A6X935	Inter alpha-trypsin inhibitor, heavy chain 4 OS=Mus musculus OX=10090 GN=Itih4 PE=1 SV=2	3	-2.1702	-0.873822	-1.53977	-1.00688	-0.818442	-0.695829	1.33997	-0.0608257	-0.473693	3.24039	3.63002	0.782633	0.148004	0.829727	3.12955	0.0635211	1.19708
Kyat1	Q8BTY1	Kynurenine--oxoglutarate transaminase 1 OS=Mus musculus OX=10090 GN=Kyat1 PE=1 SV=1	5	-0.667718	-1.09126	-1.90504	2.18627	-0.831723	-0.87727	1.05675	-0.569302	0.882621	0.00753746	-0.123265	1.20377	0.148189	0.829183	1.03339	0.0428157	1.3684
Cyb5r3	Q9DCN2	NADH-cytochrome b5 reductase 3 OS=Mus musculus OX=10090 GN=Cyb5r3 PE=1 SV=3	11	0.651644	-0.349975	-1.96858	2.17969	1.08022	-0.435973	1.11257	0.109988	2.59712	-1.94757	-2.70749	1.44637	0.148385	0.828609	-0.568816	0.966254	-0.0149085
Polr2j	O08740	DNA-directed RNA polymerase II subunit RPB11 OS=Mus musculus OX=10090 GN=Polr2j PE=1 SV=1	1	0.462856	-0.910781	-2.2392	1.89911	-0.436834	0.264016	0.647548	1.22051	1.76715	-1.10249	-1.47535	1.36656	0.14866	0.827805	0.969791	0.430331	0.366198
Crip1	P63254	Cysteine-rich protein 1 OS=Mus musculus OX=10090 GN=Crip1 PE=1 SV=2	3	-0.129289	0.172156	-1.07651	0.932339	0.24652	1.46221	-0.272724	-0.259311	1.12114	0.19465	-1.8747	0.718718	0.149078	0.826586	0.0969583	0.868807	0.0610766
Sdr39u1	Q5M8N4	Epimerase family protein SDR39U1 OS=Mus musculus OX=10090 GN=Sdr39u1 PE=1 SV=2	2	-0.195265	-0.120291	-1.13212	0.634718	1.36731	-0.710996	0.774389	-0.820119	-0.555554	0.135571	1.47063	0.899819	0.149175	0.826305	-0.0147265	0.453213	-0.343698
Mrpl33	Q9CQP0	39S ribosomal protein L33, mitochondrial OS=Mus musculus OX=10090 GN=Mrpl33 PE=1 SV=1	2	-0.292524	-1.22962	-1.79306	0.729811	-0.621175	-0.710874	2.13304	1.90648	0.12603	-0.275376	1.26571	1.28394	0.149177	0.826298	1.92549	0.0448596	1.34814
Fars2	Q99M01	Phenylalanine--tRNA ligase, mitochondrial OS=Mus musculus OX=10090 GN=Fars2 PE=1 SV=1	3	-1.75972	-0.132833	-0.291061	-0.114258	2.04261	0.896215	-0.396567	0.957878	0.282797	0.314378	-0.352398	0.68204	0.149774	0.824563	0.589649	0.113424	0.945294
Apoo	Q9DCZ4	MICOS complex subunit Mic26 OS=Mus musculus OX=10090 GN=Apoo PE=1 SV=2	5	-0.597412	0.0325144	-0.417501	0.0681261	0.422548	-0.0417844	1.7828	1.13728	-0.77854	-0.836684	0.7911	0.662838	0.150142	0.823497	0.423781	0.54845	0.260863
Kng1	O08677-2	Isoform LMW of Kininogen-1 OS=Mus musculus OX=10090 GN=Kng1	15	-2.84465	-3.52907	-5.6614	0.252573	-3.9019	-2.4727	-1.38326	1.59885	2.02379	6.01498	7.65039	1.60109	0.150197	0.82334	7.54845	0.00712063	2.14748
Wbp11	Q923D5	WW domain-binding protein 11 OS=Mus musculus OX=10090 GN=Wbp11 PE=1 SV=2	1	0.38025	-1.4456	-0.743645	1.10777	-0.348479	0.105149	0.688498	0.51834	1.17612	-1.76351	0.528236	1.14047	0.15062	0.822118	1.26693	0.45328	0.343633
Vac14	Q80WQ2	Protein VAC14 homolog OS=Mus musculus OX=10090 GN=Vac14 PE=1 SV=1	1	0.732413	-0.408752	0.179215	0.598796	0.738005	0.427401	1.06368	-0.622383	-0.279182	-0.24526	-2.33946	0.489186	0.151138	0.820625	-0.629997	0.170276	-0.768847
Mylk3	Q3UIZ8	Myosin light chain kinase 3 OS=Mus musculus OX=10090 GN=Mylk3 PE=1 SV=1	19	-1.23628	0.61528	0.0939395	0.680996	1.53176	0.388928	0.457792	-0.180198	-1.56634	-0.420592	1.26632	0.475454	0.151763	0.818834	-0.394334	0.954671	-0.0201463
Sh3bgr	Q9WUZ7	SH3 domain-binding glutamic acid-rich protein OS=Mus musculus OX=10090 GN=Sh3bgr PE=1 SV=1	4	-0.358486	-1.96094	-1.70501	1.01526	-0.960621	-0.623281	3.04614	1.5869	2.67009	0.0874461	-3.53159	1.901	0.152246	0.817455	2.54219	0.393177	0.405412
Cox8b	P48772	Cytochrome c oxidase subunit 8B, mitochondrial OS=Mus musculus OX=10090 GN=Cox8b PE=3 SV=1	1	-0.420655	-0.552619	-2.35099	-0.529142	-0.115403	0.382359	2.9281	1.55235	-1.62207	-0.374394	2.22102	0.686097	0.153772	0.813123	1.1416	0.240506	0.618874
Vps18	Q8R307	Vacuolar protein sorting-associated protein 18 homolog OS=Mus musculus OX=10090 GN=Vps18 PE=1 SV=2	3	0.448676	0.224866	-0.828242	0.175908	0.509272	0.780975	0.856554	-0.296063	0.283591	-0.363713	-0.821372	0.420257	0.153941	0.812646	-0.554755	0.584909	-0.232912
Cavin3	Q91VJ2	Caveolae-associated protein 3 OS=Mus musculus OX=10090 GN=Cavin3 PE=1 SV=1	2	-0.66355	-0.670416	-0.447042	-0.437905	-0.285586	-0.0537115	0.984584	1.56272	0.0649552	0.902438	0.298846	0.493902	0.154012	0.812445	1.26419	0.0229404	1.6394
Gga2	Q6P5E6	ADP-ribosylation factor-binding protein GGA2 OS=Mus musculus OX=10090 GN=Gga2 PE=1 SV=1	1	-0.0911011	-1.52089	-0.554892	0.659195	0.16168	-0.651636	0.134047	1.90671	0.289444	0.403303	0.261266	0.702756	0.154649	0.810652	0.901265	0.0584632	1.23312
Pfkm	P47857	ATP-dependent 6-phosphofructokinase, muscle type OS=Mus musculus OX=10090 GN=Pfkm PE=1 SV=3	34	-0.801186	-0.451901	0.15381	-0.314967	-0.00788681	1.48886	1.32602	-1.23813	-1.31161	1.02297	0.53186	1.11097	0.154667	0.810604	0.0987661	0.881203	0.0549239
Gsk3a	Q2NL51	Glycogen synthase kinase-3 alpha OS=Mus musculus OX=10090 GN=Gsk3a PE=1 SV=2	2	0.455465	-0.0815674	-1.27127	-0.236832	2.14509	0.890375	0.806252	-1.79396	-0.0825965	0.0272814	-0.180875	0.929881	0.155221	0.80905	-0.0501682	0.766612	-0.115424
Ndufs7	Q9DC70	NADH dehydrogenase [ubiquinone] iron-sulfur protein 7, mitochondrial OS=Mus musculus OX=10090 GN=Ndufs7 PE=1 SV=1	9	0.287876	0.147673	-1.20065	1.51918	0.496816	-0.221676	1.31874	1.23941	0.224916	-2.08014	-0.157745	0.760102	0.155264	0.808928	-0.114088	0.948768	-0.0228399
Mmp14	P53690	Matrix metalloproteinase-14 OS=Mus musculus OX=10090 GN=Mmp14 PE=2 SV=3	1	-0.093414	-0.103414	-0.640742	0.242393	-0.342598	1.69793	0.899025	-0.229608	0.335041	0.425351	-1.41913	0.674123	0.155576	0.808056	0.156131	0.917548	0.0373713
Timm17b	Q9Z0V7	Mitochondrial import inner membrane translocase subunit Tim17-B OS=Mus musculus OX=10090 GN=Timm17b PE=1 SV=1	2	-0.542409	0.209959	-0.583207	0.957344	0.831329	0.232079	-0.400575	0.421723	1.28156	-1.73278	0.478639	1.07411	0.157318	0.803221	0.992589	0.621382	0.206641
Ndufv1	Q91YT0	NADH dehydrogenase [ubiquinone] flavoprotein 1, mitochondrial OS=Mus musculus OX=10090 GN=Ndufv1 PE=1 SV=1	17	-0.13078	0.275808	-2.71328	0.687732	0.0993418	0.322083	0.827764	-0.554839	0.50396	-0.3762	1.37539	0.635687	0.15788	0.801674	0.19466	0.298835	0.524569
Ndufs3	Q9DCT2	NADH dehydrogenase [ubiquinone] iron-sulfur protein 3, mitochondrial OS=Mus musculus OX=10090 GN=Ndufs3 PE=1 SV=2	13	-0.701274	0.868941	-2.09615	1.47343	0.885101	-0.521926	1.91584	0.702995	0.272381	-1.60294	0.809732	1.88054	0.157887	0.801652	1.18896	0.512642	0.290186
Actl6a	Q9Z2N8	Actin-like protein 6A OS=Mus musculus OX=10090 GN=Actl6a PE=1 SV=2	9	-1.08159	-0.283383	0.183072	0.366551	1.15862	-0.0276273	-0.0522543	0.747306	0.578743	-0.24329	0.0603934	0.452845	0.157962	0.801448	0.602952	0.159016	0.79856
Cstf3	Q99LI7	Cleavage stimulation factor subunit 3 OS=Mus musculus OX=10090 GN=Cstf3 PE=1 SV=1	3	-0.133404	0.553274	0.32464	0.397383	0.976143	0.814062	0.407451	-0.142994	-0.0697808	-0.964608	-1.03053	0.286116	0.158249	0.800659	-0.878441	0.0703722	-1.1526
Glrx3	Q9CQM9	Glutaredoxin-3 OS=Mus musculus OX=10090 GN=Glrx3 PE=1 SV=1	5	0.451131	-1.40706	-0.511692	0.517493	-0.432939	0.870542	0.99236	-0.598783	1.53085	0.539959	-0.707223	1.20571	0.158573	0.79977	0.48228	0.417034	0.379829
Trappc10	Q3TLI0	Trafficking protein particle complex subunit 10 OS=Mus musculus OX=10090 GN=Trappc10 PE=1 SV=3	1	0.188619	-0.499712	0.239571	0.771269	0.615981	0.662113	-0.102308	-0.970745	-0.296885	-0.0932736	0.212237	0.450428	0.158931	0.798792	-0.383698	0.494442	-0.305885
Mccc1	Q99MR8	Methylcrotonoyl-CoA carboxylase subunit alpha, mitochondrial OS=Mus musculus OX=10090 GN=Mccc1 PE=1 SV=2	15	-1.16313	1.05719	-0.669696	-0.189065	1.7075	1.16431	1.15297	-0.155613	-0.797306	-0.886486	1.32437	1.82834	0.160217	0.79529	0.193237	0.881334	0.0548593
Aspn	Q99MQ4	Asporin OS=Mus musculus OX=10090 GN=Aspn PE=1 SV=1	2	-1.99278	-0.854178	-0.214623	-0.681087	-0.261975	-0.15376	0.950292	0.680652	-0.224629	1.95934	1.98791	0.64631	0.161442	0.791983	2.17417	0.0400432	1.39747
Ppa2	Q91VM9	Inorganic pyrophosphatase 2, mitochondrial OS=Mus musculus OX=10090 GN=Ppa2 PE=1 SV=1	7	-0.480462	1.04754	-1.4358	1.55762	1.03094	0.123536	0.711603	-1.3483	0.945236	-0.540966	-0.346672	1.35174	0.163427	0.786676	0.036643	0.969579	0.0134168
Sbf1	Q6ZPE2	Myotubularin-related protein 5 OS=Mus musculus OX=10090 GN=Sbf1 PE=1 SV=2	4	-0.799429	-0.0531848	-1.18532	0.630296	1.23714	0.933966	-1.09783	-0.167666	1.71841	0.729047	-0.791919	1.58156	0.164104	0.784881	1.08012	0.195608	0.708614
Cycs	P62897	Cytochrome c, somatic OS=Mus musculus OX=10090 GN=Cycs PE=1 SV=2	9	0.0756364	-1.78007	-3.25139	2.84128	-2.23487	0.603817	3.96046	-2.23332	1.06079	0.789129	0.205629	3.50261	0.164153	0.784752	2.27744	0.23782	0.623752
Rcn1	Q05186	Reticulocalbin-1 OS=Mus musculus OX=10090 GN=Rcn1 PE=1 SV=1	2	0.185969	-0.0186913	-0.107186	1.36586	0.0932648	0.873295	0.148749	-0.465871	0.196854	0.315695	-2.17639	0.529713	0.164446	0.783978	-0.115817	0.455602	-0.341414
Trap1	Q9CQN1	Heat shock protein 75 kDa, mitochondrial OS=Mus musculus OX=10090 GN=Trap1 PE=1 SV=1	26	-0.412591	0.545897	-1.82222	0.73415	-0.276812	0.61342	0.969023	-0.321141	0.882663	-1.25841	0.846068	1.08638	0.164721	0.783252	0.675055	0.505679	0.296125
Col1a1	P11087	Collagen alpha-1(I) chain OS=Mus musculus OX=10090 GN=Col1a1 PE=1 SV=4	14	-1.55874	0.817889	-1.86491	1.90089	1.16028	4.42075	-1.08604	-3.00295	-1.54956	-1.7864	3.47486	3.08933	0.165127	0.782182	-0.109237	0.937053	-0.028236
Cyb5a	P56395	Cytochrome b5 OS=Mus musculus OX=10090 GN=Cyb5a PE=1 SV=2	5	-0.497652	-0.491133	-0.323756	-0.122484	-0.30969	1.68566	0.4699	-1.5496	0.909045	0.331408	0.463121	0.664841	0.165264	0.781823	0.888398	0.493648	0.306583
Sbds	P70122	Ribosome maturation protein SBDS OS=Mus musculus OX=10090 GN=Sbds PE=1 SV=4	3	-1.26088	0.693231	-0.36827	1.58155	0.13671	0.328454	0.628515	0.619175	0.710249	-1.14296	-1.35326	0.846755	0.166489	0.778614	0.106376	0.980957	0.00834995
Tbc1d17	Q8BYH7	TBC1 domain family member 17 OS=Mus musculus OX=10090 GN=Tbc1d17 PE=1 SV=2	1	-0.824662	0.0292699	0.111526	-0.218872	0.69797	0.460678	0.348473	-0.331408	0.192753	-0.292054	1.07278	0.375305	0.166729	0.777989	-0.0789201	0.437371	-0.35915
Snx9	Q91VH2	Sorting nexin-9 OS=Mus musculus OX=10090 GN=Snx9 PE=1 SV=1	4	0.398774	-0.633011	-0.171767	0.00373974	0.154966	0.767186	0.73749	0.826974	-0.336463	0.013751	-0.700279	0.617995	0.167351	0.77637	0.0104111	0.858457	0.0662812
Ndufb9	Q9CQJ8	NADH dehydrogenase [ubiquinone] 1 beta subcomplex subunit 9 OS=Mus musculus OX=10090 GN=Ndufb9 PE=1 SV=3	6	-0.776033	0.701769	-1.50269	0.107185	0.393944	0.180916	1.30625	-1.78378	-0.216413	-0.218189	0.188033	1.06346	0.167427	0.776174	0.558732	0.981687	0.00802703
Cacnb2	Q8CC27	Voltage-dependent L-type calcium channel subunit beta-2 OS=Mus musculus OX=10090 GN=Cacnb2 PE=1 SV=1	3	0.652836	-0.628006	-0.706764	0.795614	1.46995	-0.0664363	0.336647	-0.418799	0.885059	-0.644522	-0.594562	1.19414	0.169467	0.770916	0.121326	0.954265	0.0203312
Itga7	Q61738-4	Isoform Alpha-7X2A of Integrin alpha-7 OS=Mus musculus OX=10090 GN=Itga7	8	-1.11459	1.39443	-0.97858	1.32444	1.18425	1.78256	0.0081726	-2.24982	-1.29871	0.245619	1.24121	2.23292	0.169518	0.770784	0.452037	0.815173	0.0887504
Stat5b	P42232	Signal transducer and activator of transcription 5B OS=Mus musculus OX=10090 GN=Stat5b PE=1 SV=1	7	-0.548477	0.579559	-1.61419	0.847018	0.820903	-0.398827	0.709414	0.785363	1.14849	-0.834646	-0.925935	1.31363	0.169617	0.770531	0.523836	0.521548	0.282706
Ranbp10	Q6VN19	Ran-binding protein 10 OS=Mus musculus OX=10090 GN=Ranbp10 PE=1 SV=2	1	-0.11936	-1.08357	0.0791946	-0.325682	0.820393	0.114218	0.66165	0.98015	-1.2322	0.643002	0.477754	0.507294	0.170023	0.769493	0.679738	0.409385	0.387868
Cbr4	Q91VT4	Carbonyl reductase family member 4 OS=Mus musculus OX=10090 GN=Cbr4 PE=1 SV=2	4	-0.851202	0.555838	-0.372896	0.454851	0.818171	0.179055	0.158757	1.85288	-0.485935	-1.31939	0.975726	0.689849	0.170324	0.768723	0.617791	0.622058	0.206169
Eml1	Q05BC3-3	Isoform 3 of Echinoderm microtubule-associated protein-like 1 OS=Mus musculus OX=10090 GN=Eml1	9	0.598194	0.0767768	-1.16168	1.592	0.218358	0.328423	0.885128	-0.77763	-0.205103	-0.537519	-0.254206	0.529999	0.17042	0.76848	-0.47264	0.570915	-0.243428
Vps4a	Q8VEJ9	Vacuolar protein sorting-associated protein 4A OS=Mus musculus OX=10090 GN=Vps4a PE=1 SV=1	2	-0.25538	-0.142695	-0.474509	0.0569857	-0.0290273	0.288613	1.79739	-0.183265	0.11354	-0.494846	0.600111	0.428179	0.171272	0.766314	0.220518	0.344783	0.462455
Txlnb	Q8VBT1	Beta-taxilin OS=Mus musculus OX=10090 GN=Txlnb PE=1 SV=2	19	-1.03205	-0.773599	-0.124299	-0.278343	-0.197541	0.533473	2.55869	0.0674655	-0.198421	0.913486	0.0567933	0.941565	0.171692	0.765249	0.835728	0.0666831	1.17598
Eif2a	Q8BJW6	Eukaryotic translation initiation factor 2A OS=Mus musculus OX=10090 GN=Eif2a PE=1 SV=2	6	-0.502602	-0.92142	-0.25845	0.0265983	-0.669896	1.18178	0.282672	0.39519	0.640688	0.840733	0.472766	0.657237	0.17202	0.764421	1.05933	0.00223426	2.65087
Hpcal1	P62748	Hippocalcin-like protein 1 OS=Mus musculus OX=10090 GN=Hpcal1 PE=1 SV=2	2	-0.438246	-0.0118602	-1.20839	0.909342	0.0507761	-0.592378	0.463899	0.207194	1.16335	0.0218912	0.541901	0.695584	0.172351	0.763586	0.812793	0.0554773	1.25588
Fnbp1l	Q8K012	Formin-binding protein 1-like OS=Mus musculus OX=10090 GN=Fnbp1l PE=1 SV=2	1	-0.115142	-0.301537	0.130025	0.0281432	0.271771	0.00415095	0.701779	-0.235527	2.13124	-0.650171	-1.57454	0.265099	0.172558	0.763065	-0.327707	0.989251	-0.00469359
Psmb3	Q9R1P1	Proteasome subunit beta type-3 OS=Mus musculus OX=10090 GN=Psmb3 PE=1 SV=1	6	-1.40508	-0.321257	-0.105486	-0.610154	0.6072	0.267411	0.178628	1.87889	0.0165907	0.801662	0.642306	0.544276	0.172808	0.762437	1.04324	0.0516596	1.28685
Coq5	Q9CXI0	2-methoxy-6-polyprenyl-1,4-benzoquinol methylase, mitochondrial OS=Mus musculus OX=10090 GN=Coq5 PE=1 SV=2	4	-0.869531	1.01037	-2.24236	0.114662	0.327444	0.738031	2.71572	1.00956	-0.687091	-1.18139	1.0342	1.40227	0.17405	0.759326	1.03076	0.506441	0.295471
Gigyf2	Q6Y7W8	GRB10-interacting GYF protein 2 OS=Mus musculus OX=10090 GN=Gigyf2 PE=1 SV=2	2	-0.895919	-0.804707	0.5923	1.6707	0.222689	-0.260738	0.950342	-0.361876	0.446501	0.316197	-1.25237	1.39122	0.174791	0.75748	0.781867	0.80825	0.0924544
Dpysl2	O08553	Dihydropyrimidinase-related protein 2 OS=Mus musculus OX=10090 GN=Dpysl2 PE=1 SV=2	21	0.374955	-0.177674	-0.316828	0.823093	-0.106569	0.594744	0.384138	-0.316806	1.23916	-0.637321	-0.291285	0.667115	0.175192	0.756485	-0.126371	0.945065	-0.0245385
Ift22	Q9DAI2	Intraflagellar transport protein 22 homolog OS=Mus musculus OX=10090 GN=Ift22 PE=1 SV=1	1	-1.78013	0.118248	-0.0421376	-0.0267871	1.05355	0.250506	0.126714	0.572379	1.15523	-0.12342	-0.0658129	0.230748	0.175778	0.755035	0.295421	0.185692	0.731208
Dpp9	Q8BVG4	Dipeptidyl peptidase 9 OS=Mus musculus OX=10090 GN=Dpp9 PE=1 SV=2	2	0.539793	-0.68224	-1.72133	0.84935	-0.107074	0.393825	0.13367	0.770876	0.423948	0.105352	-0.0200562	0.945987	0.177242	0.751434	0.94689	0.168781	0.772677
Usp39	Q3TIX9	U4/U6.U5 tri-snRNP-associated protein 2 OS=Mus musculus OX=10090 GN=Usp39 PE=1 SV=2	1	-0.985549	-1.46079	-1.62966	0.390419	0.111048	-1.93814	1.75451	2.23728	0.753903	-0.0758431	0.904459	1.71152	0.177344	0.751184	2.28997	0.0110873	1.95518
Ranbp3	Q9CT10	Ran-binding protein 3 OS=Mus musculus OX=10090 GN=Ranbp3 PE=1 SV=2	4	0.10633	-0.625611	0.0535543	0.237212	0.504317	1.2085	-0.132737	-1.541	0.506616	0.0526241	0.471364	0.31721	0.177796	0.750077	0.20844	0.965254	0.0153583
Smg9	Q9DB90	Protein SMG9 OS=Mus musculus OX=10090 GN=Smg9 PE=1 SV=1	2	-0.506194	-0.557593	-0.112663	0.969656	0.691932	-0.356317	-0.275269	0.361342	0.462622	-0.247875	0.427456	0.714526	0.178111	0.74931	0.900593	0.0384648	1.41494
Rars2	Q3U186	Probable arginine--tRNA ligase, mitochondrial OS=Mus musculus OX=10090 GN=Rars2 PE=1 SV=1	2	-0.361462	-0.938091	-1.11021	-1.11348	0.0584205	0.767445	1.89368	0.0748154	1.13637	-0.349932	1.26472	1.35102	0.178401	0.748602	1.54368	0.046161	1.33573
Akr1e2	Q9DCT1	1,5-anhydro-D-fructose reductase OS=Mus musculus OX=10090 GN=Akr1e2 PE=1 SV=1	1	-1.8944	-0.0151027	-0.408961	-0.469641	-0.396429	1.75138	1.09467	-0.79323	0.725722	0.343177	0.972637	0.75808	0.178437	0.748515	0.94341	0.163915	0.785382
Tmem126b	Q9D1R1	Complex I assembly factor TMEM126B, mitochondrial OS=Mus musculus OX=10090 GN=Tmem126b PE=1 SV=1	1	-0.142844	-0.433615	-1.29089	1.64219	-0.080064	-0.746185	1.12074	0.725888	-1.49378	-0.247863	1.2166	0.953951	0.178572	0.748187	0.672628	0.418881	0.377909
Grb2	Q60631	Growth factor receptor-bound protein 2 OS=Mus musculus OX=10090 GN=Grb2 PE=1 SV=1	4	0.529824	-0.0505428	-0.726268	0.753313	0.486905	0.622136	0.0313113	-0.025187	0.603459	-0.765978	-0.515112	0.605063	0.179289	0.746447	-0.219607	0.849968	-0.0705974
Pdlim4	P70271	PDZ and LIM domain protein 4 OS=Mus musculus OX=10090 GN=Pdlim4 PE=1 SV=3	1	-0.327358	-0.331674	-0.781577	1.34419	0.737048	-0.0560508	-0.637202	-1.21398	1.49525	0.977259	-0.746255	0.672172	0.179794	0.745225	0.447176	0.473854	0.324355
Maob	Q8BW75	Amine oxidase [flavin-containing] B OS=Mus musculus OX=10090 GN=Maob PE=1 SV=4	3	-0.23035	0.070896	-1.99141	2.85352	0.370318	-0.420786	0.491232	-0.790683	0.378425	-0.0279194	0.100796	0.661125	0.181827	0.740342	0.266788	0.350508	0.455302
Gatd3	Q9D172	Glutamine amidotransferase-like class 1 domain-containing protein 3A, mitochondrial OS=Mus musculus OX=10090 GN=Gatd3a PE=1 SV=1	12	0.786841	-1.50448	-3.2028	2.31291	-0.478718	-0.784608	2.60792	0.731382	2.20802	-0.857908	-2.04593	2.42158	0.182517	0.738698	1.44122	0.409736	0.387495
Wdr33	Q8K4P0	pre-mRNA 3' end processing protein WDR33 OS=Mus musculus OX=10090 GN=Wdr33 PE=1 SV=1	3	-0.703626	-0.431082	-0.928449	0.0917772	0.192251	-1.01298	0.438738	1.7117	0.430591	1.95636	-1.66598	0.84564	0.184091	0.734968	1.77477	0.246538	0.608116
Otop1	Q80VM9	Proton channel OTOP1 OS=Mus musculus OX=10090 GN=Otop1 PE=1 SV=3	1	-0.0384841	-0.757919	0.138865	0.553045	-0.31541	0.651231	0.359571	0.0884988	-0.106122	0.516448	-0.0799131	0.494792	0.184187	0.734741	0.042777	0.308252	0.511094
Mrpl45	Q9D0Q7	39S ribosomal protein L45, mitochondrial OS=Mus musculus OX=10090 GN=Mrpl45 PE=1 SV=1	3	-0.302361	0.647759	-0.417711	0.623859	0.724981	0.410496	0.12923	0.66453	0.140049	-1.15838	0.0815031	0.819538	0.184608	0.73375	0.413137	0.937957	0.0278169
Nup107	Q8BH74	Nuclear pore complex protein Nup107 OS=Mus musculus OX=10090 GN=Nup107 PE=1 SV=1	1	0.576002	-0.186736	-3.35231	2.52527	-1.39877	1.36173	3.12205	-1.48931	0.9773	-1.03756	-2.52366	2.13024	0.185027	0.732764	-1.0767	0.982511	-0.0076628
Pklr	P53657	Pyruvate kinase PKLR OS=Mus musculus OX=10090 GN=Pklr PE=1 SV=1	1	1.19029	-1.17632	-0.791427	1.31574	-0.178289	1.09281	1.29556	-2.51517	-2.08692	0.124586	1.01603	1.98561	0.186167	0.730097	-0.18974	0.62966	-0.200894
Degs1	O09005	Sphingolipid delta(4)-desaturase DES1 OS=Mus musculus OX=10090 GN=Degs1 PE=1 SV=1	2	-0.000912872	-0.025128	0.354631	0.513687	0.699599	-0.0489239	0.709988	0.330462	-0.311012	-0.337266	-2.18084	0.607556	0.186507	0.729305	-0.323226	0.308966	-0.51009
Mcam	Q8R2Y2	Cell surface glycoprotein MUC18 OS=Mus musculus OX=10090 GN=Mcam PE=1 SV=1	10	-0.592191	-1.1148	-0.000453129	0.945285	-0.508167	0.133162	-0.0950496	0.843727	1.01688	0.26511	-0.071912	0.611247	0.187714	0.726504	1.14661	0.0433101	1.36341
Msrb2	Q78J03	Methionine-R-sulfoxide reductase B2, mitochondrial OS=Mus musculus OX=10090 GN=Msrb2 PE=1 SV=1	3	-0.407234	1.27211	-1.15141	1.33661	1.63071	0.084576	0.944933	-0.0766223	0.605787	-2.80193	-0.808158	1.548	0.18851	0.724666	-0.0351564	0.551539	-0.258424
Snx27	Q3UHD6	Sorting nexin-27 OS=Mus musculus OX=10090 GN=Snx27 PE=1 SV=2	4	0.0515108	-0.420682	-0.226051	0.255434	-0.259919	0.588632	0.0738954	0.0622218	1.4035	-0.00196134	-0.555043	0.390716	0.189171	0.723146	0.256181	0.438013	0.358513
Capn1	O35350	Calpain-1 catalytic subunit OS=Mus musculus OX=10090 GN=Capn1 PE=1 SV=1	10	-0.173725	-0.710425	-2.07343	1.57264	-1.28717	-0.0425922	2.41288	0.333537	1.35039	0.0703336	-0.113997	1.47545	0.189184	0.723115	0.91236	0.0710739	1.14829
P3h3	Q8CG70	Prolyl 3-hydroxylase 3 OS=Mus musculus OX=10090 GN=P3h3 PE=1 SV=1	1	-0.148069	-0.802959	-0.00799403	0.740528	0.893392	0.800225	-0.706353	-1.12195	-0.499998	0.426391	1.06025	0.918445	0.189318	0.722808	0.111265	0.658131	0.181687
Itga6	Q61739	Integrin alpha-6 OS=Mus musculus OX=10090 GN=Itga6 PE=1 SV=3	8	-1.08171	-0.0567894	-0.482334	1.08037	-1.00585	1.21101	0.504162	0.459939	-0.551194	0.235518	1.69059	1.2746	0.189491	0.722411	0.830063	0.158528	0.799894
Pqbp1	Q91VJ5	Polyglutamine-binding protein 1 OS=Mus musculus OX=10090 GN=Pqbp1 PE=1 SV=1	1	-0.493817	-0.0501979	-0.0833785	0.998749	1.56718	-0.476859	0.320834	-0.454015	-1.07138	0.879996	-0.635059	0.74317	0.189764	0.721785	-0.461158	0.83685	-0.0773523
Plod1	Q9R0E2	Procollagen-lysine,2-oxoglutarate 5-dioxygenase 1 OS=Mus musculus OX=10090 GN=Plod1 PE=1 SV=1	6	-1.11212	-0.135219	-0.221182	0.450927	-0.500334	-0.0946068	0.516026	-0.0294383	1.17682	1.30911	0.118872	0.399343	0.191995	0.71671	0.869026	0.0678223	1.16863
Mtco2	P00405	Cytochrome c oxidase subunit 2 OS=Mus musculus OX=10090 GN=Mtco2 PE=1 SV=1	11	-2.49076	1.14879	-1.64784	1.9137	1.87162	-1.18168	0.978152	0.199369	-0.295284	-1.42861	2.84009	3.07272	0.192982	0.714484	1.59988	0.390597	0.408272
Apoa1	Q00623	Apolipoprotein A-I OS=Mus musculus OX=10090 GN=Apoa1 PE=1 SV=2	16	-0.428023	-0.203085	-0.509625	0.998563	-1.15212	2.15527	1.69214	-3.79354	-2.3193	3.32736	-0.334412	1.77338	0.193831	0.712578	-0.898834	0.835349	-0.0781323
Ppp3ca	P63328	Serine/threonine-protein phosphatase 2B catalytic subunit alpha isoform OS=Mus musculus OX=10090 GN=Ppp3ca PE=1 SV=1	4	-0.828523	0.306339	-1.32746	1.60089	0.493464	-0.459953	-0.0980913	1.52372	0.456276	-1.0979	1.15603	1.02621	0.195137	0.709661	1.63468	0.216463	0.664616
Prdx2	Q61171	Peroxiredoxin-2 OS=Mus musculus OX=10090 GN=Prdx2 PE=1 SV=3	8	0.440103	-1.28533	-1.38102	1.0495	-0.572194	-0.289372	1.98792	0.797512	0.355414	-0.448834	0.0371978	1.66539	0.1963	0.70708	1.48164	0.173473	0.760769
Ehd2	Q8BH64	EH domain-containing protein 2 OS=Mus musculus OX=10090 GN=Ehd2 PE=1 SV=1	17	-0.772496	0.948856	-0.549671	1.19311	0.659707	0.464487	0.237352	-0.286819	0.565013	-1.79758	0.345973	1.11177	0.196723	0.706145	0.579248	0.83628	0.0776484
Gc	P21614	Vitamin D-binding protein OS=Mus musculus OX=10090 GN=Gc PE=1 SV=2	2	-0.536566	-1.14287	-0.887287	0.0631051	-1.29168	0.604053	1.80932	-0.66498	-0.152489	2.91986	0.220696	1.22087	0.197273	0.704932	0.921391	0.194295	0.711538
Rad50	P70388	DNA repair protein RAD50 OS=Mus musculus OX=10090 GN=Rad50 PE=1 SV=1	2	0.579127	-0.550904	-2.05098	1.70863	0.195343	-0.121866	0.267118	0.562471	0.388839	-0.351364	0.152946	0.782135	0.19778	0.703817	0.821797	0.260037	0.584965
Tmem65	Q4VAE3	Transmembrane protein 65 OS=Mus musculus OX=10090 GN=Tmem65 PE=1 SV=1	5	-0.532644	0.935675	0.00113133	0.780346	0.669744	0.445906	2.30481	-1.0392	-0.231848	-1.38476	-1.00345	0.723914	0.197901	0.703551	-1.02246	0.0714883	-1.14577
Msrb3	Q8BU85	Methionine-R-sulfoxide reductase B3, mitochondrial OS=Mus musculus OX=10090 GN=Msrb3 PE=1 SV=2	5	-1.01142	-0.528845	-0.41531	-0.568712	-0.437378	1.23862	0.195239	0.179908	-1.16753	2.26153	1.80714	0.407776	0.197983	0.703372	1.52237	0.191432	0.717985
Hopx	Q8R1H0	Homeodomain-only protein OS=Mus musculus OX=10090 GN=Hopx PE=1 SV=1	3	-1.46975	-0.163167	-0.104072	-0.210624	0.462906	1.35377	-0.382364	-1.16252	1.72143	0.622212	0.549473	0.289308	0.198377	0.702509	0.749009	0.260293	0.584538
Ddx1	Q91VR5	ATP-dependent RNA helicase DDX1 OS=Mus musculus OX=10090 GN=Ddx1 PE=1 SV=1	20	-0.398574	-0.710222	-0.372428	0.202526	-0.688765	0.888289	-0.0314131	-0.572685	0.873339	0.970219	0.508105	0.48413	0.198405	0.702448	1.0893	0.079786	1.09807
Mrpl17	Q9D8P4	39S ribosomal protein L17, mitochondrial OS=Mus musculus OX=10090 GN=Mrpl17 PE=1 SV=1	3	0.39823	-0.0982627	-0.748387	1.28948	0.40239	-0.345799	1.22736	1.12863	-1.29718	-1.50215	0.0178569	0.913139	0.198684	0.701838	-0.541399	0.748466	-0.125828
Vps26b	Q8C0E2	Vacuolar protein sorting-associated protein 26B OS=Mus musculus OX=10090 GN=Vps26b PE=1 SV=1	2	0.410088	-1.02983	-0.966873	-0.069038	0.613001	-0.345913	0.525311	0.574008	1.56086	0.489154	-0.855249	1.19501	0.198826	0.701526	1.49845	0.227721	0.642597
Ndufv2	Q9D6J6	NADH dehydrogenase [ubiquinone] flavoprotein 2, mitochondrial OS=Mus musculus OX=10090 GN=Ndufv2 PE=1 SV=2	13	0.629073	-0.246794	-1.66042	0.984522	0.219895	-0.174684	1.45678	-0.260177	0.741916	-1.07194	-1.10238	0.849003	0.198883	0.701401	-0.419264	0.997098	-0.00126201
Psmb4	P99026	Proteasome subunit beta type-4 OS=Mus musculus OX=10090 GN=Psmb4 PE=1 SV=1	6	-1.07053	-0.189645	0.19069	-0.215947	0.55261	1.48803	-0.00611573	-0.0420886	1.01205	-0.422582	0.00743629	0.462892	0.199087	0.700958	0.172319	0.348403	0.457918
Mogs	Q80UM7	Mannosyl-oligosaccharide glucosidase OS=Mus musculus OX=10090 GN=Mogs PE=1 SV=1	2	-1.63473	0.884681	-0.38052	0.527659	1.41857	0.230712	0.372744	-0.272078	0.42712	-0.68319	0.292992	0.830722	0.199215	0.700678	0.390977	0.659862	0.180547
Rala	P63321	Ras-related protein Ral-A OS=Mus musculus OX=10090 GN=Rala PE=1 SV=1	1	-0.0956774	-0.62082	-0.480846	1.55945	-0.575856	-0.0616876	0.932013	0.448506	1.23634	-1.43577	-0.183832	0.916008	0.199784	0.699439	0.613183	0.568349	0.245385
Cd81	P35762	CD81 antigen OS=Mus musculus OX=10090 GN=Cd81 PE=1 SV=2	3	-0.336822	-1.80511	-1.80143	0.135113	-1.16397	-0.954827	1.04574	0.642199	1.45088	-0.0212563	0.911377	1.39157	0.200104	0.698743	2.57821	0.0129981	1.88612
Ebf3	O08791	Transcription factor COE3 OS=Mus musculus OX=10090 GN=Ebf3 PE=1 SV=1	1	-0.584879		-0.966533	-0.464558	0.724461	0.722067	-0.627091	0.344665	-0.0392417	0.766839	-0.526586	0.904461	0.200139	0.698668	0.928417	0.100948	0.9959
Blvrb	Q923D2	Flavin reductase (NADPH) OS=Mus musculus OX=10090 GN=Blvrb PE=1 SV=3	5	-1.20785	1.02371	-0.486895	0.582143	0.24338	1.5548	0.508131	-1.32602	-0.867841	-0.823555	2.10691	1.03203	0.203307	0.691847	-0.358803	0.997227	-0.00120604
Fam107a	Q78TU8	Actin-associated protein FAM107A OS=Mus musculus OX=10090 GN=Fam107a PE=1 SV=1	1	-1.27339	1.23177	-0.987225	1.10964	-0.217364	1.01191	1.24401	-1.0238	0.219033	-0.96452	0.352191	2.048	0.204053	0.690256	0.614482	0.989173	0.00472763
Ap1g1	P22892	AP-1 complex subunit gamma-1 OS=Mus musculus OX=10090 GN=Ap1g1 PE=1 SV=3	9	-1.10165	-0.13854	0.677374	0.426086	0.0645841	1.12564	0.558368	-0.356154	-0.589276	-0.305498	1.33661	0.630767	0.205709	0.686747	-0.192286	0.770232	-0.113378
Cotl1	Q9CQI6	Coactosin-like protein OS=Mus musculus OX=10090 GN=Cotl1 PE=1 SV=3	7	0.072736	-0.386221	-0.199297	-0.128283	0.666242	-0.0999699	0.336634	-0.0603453	1.03725	0.0160876	0.0754881	0.317629	0.206138	0.685842	0.245085	0.235833	0.627395
Ldb3	Q9JKS4	LIM domain-binding protein 3 OS=Mus musculus OX=10090 GN=Ldb3 PE=1 SV=1	34	-1.70482	0.390657	0.047181	-0.426456	0.745702	0.716379	1.26259	0.208982	-0.655644	-0.767529	2.16175	0.683859	0.206729	0.684598	-0.270512	0.526264	-0.278796
Mrpl19	Q9D338	39S ribosomal protein L19, mitochondrial OS=Mus musculus OX=10090 GN=Mrpl19 PE=1 SV=1	4	-0.52657	0.887176	-0.112474	0.486912	0.843233	0.261425	1.25533	-0.305303	-0.167711	-1.00206	-0.0386507	0.777547	0.207887	0.682173	-0.124033	0.336066	-0.473576
Pdha1	P35486	Pyruvate dehydrogenase E1 component subunit alpha, somatic form, mitochondrial OS=Mus musculus OX=10090 GN=Pdha1 PE=1 SV=1	28	-1.1207	1.36022	-0.70706	0.65618	0.818752	0.891807	0.727885	-0.947161	-2.35249	-1.23364	1.02376	1.48038	0.209077	0.679694	-0.383339	0.522651	-0.281788
Tmod3	Q9JHJ0	Tropomodulin-3 OS=Mus musculus OX=10090 GN=Tmod3 PE=1 SV=1	4	0.531256	-1.62717	-0.55592	1.50558	-0.320011	-0.10152	0.893799	-0.142465	0.70351	0.0137904	-0.348338	0.95206	0.210063	0.677651	0.491583	0.348325	0.458015
Ddx58	Q6Q899	Antiviral innate immune response receptor RIG-I OS=Mus musculus OX=10090 GN=Ddx58 PE=1 SV=2	1	-0.0507057	-0.807938	-0.437717	1.13724	-0.703419	-0.0288538	1.52734	-0.313936	-0.381267	0.464923	0.105611	0.991908	0.210124	0.677524	0.333554	0.234375	0.630089
Hsd17b7	O88736	3-keto-steroid reductase/17-beta-hydroxysteroid dehydrogenase 7 OS=Mus musculus OX=10090 GN=Hsd17b7 PE=1 SV=1	2	-0.393132	-0.30921	-0.158042	0.624916	0.820374	0.332346	-0.661793	-0.574422	0.524402	0.0305797	0.964079	0.787841	0.210286	0.677189	0.586701	0.24332	0.613822
Plch1	Q4KWH5	1-phosphatidylinositol 4,5-bisphosphate phosphodiesterase eta-1 OS=Mus musculus OX=10090 GN=Plch1 PE=2 SV=1	1	0.284178	-0.598864	-0.307042	1.17813	0.460312	1.59103	-0.590932	-0.0779197	-0.840468	0.299307	-0.848231	1.12626	0.211797	0.674081	-0.152152	0.708052	-0.149935
Eno3	P21550	Beta-enolase OS=Mus musculus OX=10090 GN=Eno3 PE=1 SV=3	29	-1.07901	-0.63529	-0.326284	0.0724007	-1.18828	1.20681	1.99569	-0.493012	-0.507357	-0.140174	0.244931	1.2749	0.212102	0.673456	0.318697	0.162545	0.789026
Kif17	Q99PW8	Kinesin-like protein KIF17 OS=Mus musculus OX=10090 GN=Kif17 PE=1 SV=1	1	0.395384	-0.413538	-0.480944	0.653385	-0.565357	1.69174	1.03375	-2.04906	0.149207	0.746701	-0.889922	1.2571	0.212297	0.673057	0.0431808	0.671	0.173278
Atp5f1b	P56480	ATP synthase subunit beta, mitochondrial OS=Mus musculus OX=10090 GN=Atp5f1b PE=1 SV=2	31	-2.64147	1.1481	-1.70935	0.321675	1.89322	-0.329375	0.188371	0.710033	-0.320196	-1.30006	1.35509	1.96437	0.212304	0.673041	1.90427	0.36269	0.440464
Pik3c3	Q6PF93	Phosphatidylinositol 3-kinase catalytic subunit type 3 OS=Mus musculus OX=10090 GN=Pik3c3 PE=1 SV=1	1	-0.491259	-0.00297871	-0.313722	0.486025	-0.441637	1.20219	0.107505	-0.698411	1.73749	0.254715	-1.28806	0.610487	0.21251	0.672621	0.0918747	0.74582	0.127366
Wars2	Q9CYK1	Tryptophan--tRNA ligase, mitochondrial OS=Mus musculus OX=10090 GN=Wars2 PE=1 SV=2	1	0.584029	0.527751	-0.495715	0.655495	0.534826	0.889092	0.515772	-1.14003	0.616783	-1.07898	-1.43722	0.0674099	0.212832	0.671964	-1.63726	0.182667	-0.738341
Ndufc2	Q9CQ54	NADH dehydrogenase [ubiquinone] 1 subunit C2 OS=Mus musculus OX=10090 GN=Ndufc2 PE=1 SV=1	8	0.398467	-0.539234	-1.98556	1.14508	-0.194001	-0.556502	1.52167	0.854932	1.3995	-1.25902	0.0701743	1.01478	0.212987	0.671646	1.00179	0.326071	0.486688
Ppp2r5a	Q6PD03	Serine/threonine-protein phosphatase 2A 56 kDa regulatory subunit alpha isoform OS=Mus musculus OX=10090 GN=Ppp2r5a PE=1 SV=1	7	-0.25443	-0.789121	-1.69552	2.03676	0.246172	-1.57226	1.28378	-0.183859	0.556176	-1.6085	-0.711133	1.5541	0.213116	0.671385	0.341625	0.537084	0.269958
Nt5c3a	Q9D020-1	Isoform 1 of Cytosolic 5'-nucleotidase 3A OS=Mus musculus OX=10090 GN=Nt5c3a	8	1.09327	-0.246452	-2.56602	1.52788	0.324604	-0.153713	2.44647	0.516528	0.531891	-1.4362	-0.539918	1.17269	0.214806	0.667954	0.234756	0.759554	0.119441
Setd7	Q8VHL1	Histone-lysine N-methyltransferase SETD7 OS=Mus musculus OX=10090 GN=Setd7 PE=1 SV=2	2	-0.277586	-0.555517	-0.646089	0.835615	-0.852999	-0.00962406	0.75091	-0.121779	1.07155	0.378502	0.334168	0.92616	0.21497	0.667622	0.911852	0.0310548	1.50787
Opa1	P58281-2	Isoform 2 of Dynamin-like 120 kDa protein, mitochondrial OS=Mus musculus OX=10090 GN=Opa1	20	0.848218	-0.292276	-1.30989	1.68002	0.173285	-0.126215	1.59854	-0.236282	1.28521	-1.30147	-0.669627	1.17819	0.215108	0.667344	-0.160679	0.981103	-0.00828557
Atp2a2	O55143	Sarcoplasmic/endoplasmic reticulum calcium ATPase 2 OS=Mus musculus OX=10090 GN=Atp2a2 PE=1 SV=2	66	1.4837	-2.51274	-2.9395	2.27493	-0.958987	-0.352628	3.7013	-0.683396	0.588897	0.355338	-1.02627	3.47389	0.215218	0.667121	2.34871	0.412642	0.384426
Apoc2	Q05020	Apolipoprotein C-II OS=Mus musculus OX=10090 GN=Apoc2 PE=2 SV=1	1	-1.02347	0.0668426	-0.450024	0.49512	-0.627716	0.455524	0.0976177	-1.12525	-1.03995	2.61377	1.16471	0.726594	0.215712	0.666125	0.512405	0.465975	0.331637
Myl3	P09542	Myosin light chain 3 OS=Mus musculus OX=10090 GN=Myl3 PE=1 SV=4	22	-1.27407	-2.21856	-1.17999	-0.494663	-1.49475	-0.778756	2.2434	0.697917	1.27977	1.46142	2.53541	0.637361	0.216216	0.665112	2.64466	0.00225538	2.64678
Uqcrb	Q9D855	Cytochrome b-c1 complex subunit 7 OS=Mus musculus OX=10090 GN=Uqcrb PE=1 SV=3	12	-0.215568	0.0924194	-2.65576	2.17295	0.45249	-1.34148	1.66195	0.99553	1.18582	-1.84088	-1.18086	1.27279	0.21649	0.664562	0.122903	0.564057	0.248677
Mrps33	Q9D2R8	28S ribosomal protein S33, mitochondrial OS=Mus musculus OX=10090 GN=Mrps33 PE=1 SV=1	1	-1.6121	0.185794	-0.461084	-0.00935664	-0.213743	-0.0197908	1.96544	0.301758	-0.952543	-1.36553	3.33284	0.446511	0.216948	0.663644	0.135692	0.503943	0.297619
Supt5h	O55201	Transcription elongation factor SPT5 OS=Mus musculus OX=10090 GN=Supt5h PE=1 SV=1	7	-1.08183	0.0291538	0.503562	0.169904	0.77247	0.508083	0.222505	-0.351404	0.0856722	-1.4718	-0.591375	0.33614	0.217492	0.662557	-0.500543	0.502237	-0.299091
Msi2	Q920Q6	RNA-binding protein Musashi homolog 2 OS=Mus musculus OX=10090 GN=Msi2 PE=1 SV=1	4	-1.62443	-0.874995	-0.916413	-0.0791157	-1.33668	-0.277134	2.14471	0.643006	1.18411	0.691089	1.90133	0.738288	0.21819	0.661166	1.85401	0.00252564	2.59763
Anxa6	P14824	Annexin A6 OS=Mus musculus OX=10090 GN=Anxa6 PE=1 SV=3	44	0.35407	-0.821792	-1.79095	1.03109	-0.858791	-0.0994398	1.66475	0.122137	1.7052	0.191159	-0.00734982	1.28762	0.219446	0.658672	0.97844	0.13484	0.870182
Mdh2	P08249	Malate dehydrogenase, mitochondrial OS=Mus musculus OX=10090 GN=Mdh2 PE=1 SV=3	25	-0.489097	0.711587	-2.39136	1.89031	-0.243154	-0.397211	1.76756	0.0605136	1.26752	-1.54561	0.608108	1.2513	0.220192	0.657198	0.823408	0.464846	0.332691
Unc45a	Q99KD5	Protein unc-45 homolog A OS=Mus musculus OX=10090 GN=Unc45a PE=1 SV=2	1	-1.42985	-0.620789	-0.32459	1.04082	0.935873	-0.798918	-0.689796	0.0279827	-0.394356	1.5946	1.22283	0.743828	0.221327	0.654966	1.24619	0.0745015	1.12783
N6amt1	Q6SKR2	Methyltransferase N6AMT1 OS=Mus musculus OX=10090 GN=N6amt1 PE=1 SV=1	2	-0.170633	0.193949	-0.111483	-0.114842	0.199721	0.530104	1.20441	0.266624	-0.0883293	-0.0167059	-0.734107	0.476396	0.221988	0.653671	0.0589658	0.688221	0.162272
Epn1	Q80VP1	Epsin-1 OS=Mus musculus OX=10090 GN=Epn1 PE=1 SV=3	1	0.535765	-0.997418	-1.125	-0.295636	0.190028	0.119783	0.696007	0.019754	2.11986	-0.284734	-0.62217	1.15232	0.222397	0.652872	0.864927	0.373403	0.427822
Ndufb11	O09111	NADH dehydrogenase [ubiquinone] 1 beta subcomplex subunit 11, mitochondrial OS=Mus musculus OX=10090 GN=Ndufb11 PE=1 SV=2	8	0.564622	0.119081	-2.23318	1.33993	0.418696	-0.267671	1.16434	-0.428451	0.986745	-1.21361	0.327133	0.672437	0.222425	0.652817	-0.16974	0.656116	-0.18302
Ptgr2	Q8VDQ1	Prostaglandin reductase 2 OS=Mus musculus OX=10090 GN=Ptgr2 PE=1 SV=2	5	0.204432	0.893843	-1.30971	0.569837	2.16928	0.676552	0.370305	-1.41678	0.681587	-1.48642	-0.08835	0.418762	0.223017	0.651662	-0.956997	0.567721	-0.245865
Cope	O89079	Coatomer subunit epsilon OS=Mus musculus OX=10090 GN=Cope PE=1 SV=3	5	-0.597276	-0.0786473	-0.176747	-0.332259	1.05261	0.0136875	0.202224	0.223478	-0.0434727	0.845662	0.235544	0.284703	0.223307	0.651097	0.406257	0.0687784	1.16255
Ncam1	P13595	Neural cell adhesion molecule 1 OS=Mus musculus OX=10090 GN=Ncam1 PE=1 SV=3	5	0.31791	-0.0361154	-0.741703	0.128057	0.611154	-0.115134	0.683176	-0.420885	0.798566	0.633785	-0.504647	0.405721	0.223628	0.650473	0.142566	0.586272	0.231901
Sccpdh	Q8R127	Saccharopine dehydrogenase-like oxidoreductase OS=Mus musculus OX=10090 GN=Sccpdh PE=1 SV=1	7	-1.28052	1.13331	-0.754893	0.797168	1.06333	0.132473	0.456803	0.0215203	-0.753149	-1.30322	1.28837	1.38188	0.224068	0.649619	0.389079	0.904528	0.0435779
Gosr2	O35166	Golgi SNAP receptor complex member 2 OS=Mus musculus OX=10090 GN=Gosr2 PE=1 SV=2	2	-0.970574	-0.0179688	0.174613	0.152516	-0.167977	1.33303	0.287657	-0.173741	1.41341	-0.343427	-0.151804	0.238056	0.224412	0.648954	-0.144804	0.458507	-0.338654
Foxk1	P42128	Forkhead box protein K1 OS=Mus musculus OX=10090 GN=Foxk1 PE=1 SV=2	2	-0.667434	-0.225575	0.246361	0.644926	-0.254499	0.552859	0.0460439	0.612306	0.733694	-0.0779618	-0.38615	0.525026	0.225501	0.646852	0.492747	0.312364	0.505338
Mmab	Q9D273	Corrinoid adenosyltransferase OS=Mus musculus OX=10090 GN=Mmab PE=1 SV=1	3	-0.461183	-0.172326	-0.274175	0.259829	0.329196	0.618372	-0.624255	1.06934	-0.243754	-0.178665	0.6585	0.568687	0.226351	0.645217	0.514092	0.165285	0.781768
Prdx3	P20108	Thioredoxin-dependent peroxide reductase, mitochondrial OS=Mus musculus OX=10090 GN=Prdx3 PE=1 SV=1	7	0.262605	-0.182917	-3.16687	1.53784	-0.145987	-0.379984	0.576604	-0.705163	1.76377	-0.712277	0.545104	0.398226	0.226801	0.644355	0.102888	0.322744	0.491142
Creld2	Q9CYA0	Protein disulfide isomerase Creld2 OS=Mus musculus OX=10090 GN=Creld2 PE=1 SV=1	1	-0.92804	0.0400719	-0.0679092	1.26201	0.204657	1.96784	-0.670294	-0.847301	-0.972444	0.380161	0.414901	0.801243	0.22699	0.643993	-0.16566	0.908344	-0.0417494
Serpinb1a	Q9D154	Leukocyte elastase inhibitor A OS=Mus musculus OX=10090 GN=Serpinb1a PE=1 SV=1	4	0.0322254	0.133759	-0.435845	0.107421	0.841924	1.71194	-0.165789	-1.14263	-0.757781	0.298031	0.302858	0.442447	0.227222	0.64355	-0.2621	0.632127	-0.199196
Fkbp3	Q62446	Peptidyl-prolyl cis-trans isomerase FKBP3 OS=Mus musculus OX=10090 GN=Fkbp3 PE=1 SV=2	12	0.597174	-1.53118	-2.02727	1.67233	-1.41186	0.05695	2.34689	0.0884354	1.69392	0.342587	-1.50199	2.39582	0.227936	0.642187	1.74669	0.31644	0.499708
Nap1l1	P28656	Nucleosome assembly protein 1-like 1 OS=Mus musculus OX=10090 GN=Nap1l1 PE=1 SV=2	3	-0.703483	-1.63977	-1.38019	0.289617	-1.01134	-1.28266	1.787	1.9116	0.402319	2.43657	0.324914	1.01932	0.228022	0.642023	2.53715	0.0136018	1.8664
Dars2	Q8BIP0	Aspartate--tRNA ligase, mitochondrial OS=Mus musculus OX=10090 GN=Dars2 PE=1 SV=1	2	0.44809	0.124943	-0.58722	1.19543	0.575119	0.17271	0.151906	0.720195	-0.203066	-1.16073	-0.766067	0.248972	0.229125	0.639928	-0.609509	0.552505	-0.257664
Ubqln4	Q99NB8	Ubiquilin-4 OS=Mus musculus OX=10090 GN=Ubqln4 PE=1 SV=1	3	-0.650086	0.530589	-1.79086	0.100271	-0.193976	1.10622	0.0339729	-0.348342	-0.0418552	0.789429	1.05867	0.717208	0.229413	0.639382	1.02387	0.204081	0.690198
Myo3a	Q8K3H5	Myosin-IIIa OS=Mus musculus OX=10090 GN=Myo3a PE=1 SV=1	1	0.115113	-0.874152	-1.03405	1.05845	-0.934072	-0.0761458	1.33924	0.521311	-1.24762	1.57926	0.371604	1.3653	0.229557	0.639109	1.32061	0.2838	0.546988
Cenpv	Q9CXS4	Centromere protein V OS=Mus musculus OX=10090 GN=Cenpv PE=1 SV=2	6	-0.798332	-0.0820996	-0.54362	0.594748	0.36553	-0.939851	0.76265	0.97794	-0.144137	0.477183	-0.03406	1.02376	0.229956	0.638356	0.765181	0.0737679	1.13213
Krt7	Q9DCV7	Keratin, type II cytoskeletal 7 OS=Mus musculus OX=10090 GN=Krt7 PE=1 SV=1	2	-0.00190881	0.842443	-1.81898	1.01628	0.136663	0.150343	1.827	-1.08079	-0.88132	-2.2552	1.9386	0.58522	0.230701	0.63695	-0.979145	0.852095	-0.069512
Mospd1	Q8VEL0	Motile sperm domain-containing protein 1 OS=Mus musculus OX=10090 GN=Mospd1 PE=1 SV=1	1	0.203726	-0.327731	-0.6903	0.735437	0.117071	0.419487	-0.399379	0.749261	0.722122	-0.283638	-0.576587	0.59601	0.230719	0.636917	0.546973	0.397889	0.400238
Stk24	Q99KH8	Serine/threonine-protein kinase 24 OS=Mus musculus OX=10090 GN=Stk24 PE=1 SV=1	5	0.636969	0.119435	-0.163436	0.861976	0.56004	0.211188	0.527982	-1.08089	0.938572	-0.756829	-0.780924	0.424576	0.231113	0.636176	-0.888312	0.333485	-0.476924
Tmlhe	Q91ZE0	Trimethyllysine dioxygenase, mitochondrial OS=Mus musculus OX=10090 GN=Tmlhe PE=1 SV=2	5	0.944771	-0.284028	-2.83915	2.66079	0.919332	-0.348654	0.405744	0.678084	0.0782778	-1.19502	-0.330751	0.946566	0.231308	0.63581	0.157791	0.6303	0.200453
Fkbp1a	P26883	Peptidyl-prolyl cis-trans isomerase FKBP1A OS=Mus musculus OX=10090 GN=Fkbp1a PE=1 SV=2	4	-1.07473	-0.232502	0.425643	-0.421826	0.500041	1.00154	0.496493	-0.365022	0.258268	0.186637	-0.223926	0.730769	0.231438	0.635566	0.213857	0.553021	0.257259
Mob1b	Q8BPB0	MOB kinase activator 1B OS=Mus musculus OX=10090 GN=Mob1b PE=1 SV=3	1	-1.1787	-0.279499	-0.264772	0.00741398	0.0432514	-0.681308	0.189953	-0.0877197	0.572119	0.896626	1.80798	0.304832	0.232596	0.633398	1.01387	0.0491414	1.30855
Atp5mg	Q9CPQ8	ATP synthase subunit g, mitochondrial OS=Mus musculus OX=10090 GN=Atp5mg PE=1 SV=1	3	0.467945	-0.0292313	-1.33792	1.60378	0.0439914	-0.333152	1.51562	0.589071	0.196937	-1.73306	-0.55627	0.809035	0.232699	0.633205	-0.150435	0.923542	-0.0345434
Gmds	Q8K0C9	GDP-mannose 4,6 dehydratase OS=Mus musculus OX=10090 GN=Gmds PE=1 SV=1	3	0.0759784	-0.412185	-0.11748	-0.0789708	-0.186561	0.994926	0.569165	-0.708706	-1.17493	1.12928	0.198617	0.362577	0.232845	0.632934	-0.137565	0.984823	-0.006642
Nampt	Q99KQ4	Nicotinamide phosphoribosyltransferase OS=Mus musculus OX=10090 GN=Nampt PE=1 SV=1	8	1.24365	-1.06	-2.25495	1.60594	-0.125961	-0.347345	2.67193	-0.764366	0.211001	-0.558463	0.00638526	1.79999	0.23311	0.632439	0.783959	0.665159	0.177074
Ivd	Q9JHI5	Isovaleryl-CoA dehydrogenase, mitochondrial OS=Mus musculus OX=10090 GN=Ivd PE=1 SV=1	17	0.474202	0.0163058	-2.52888	2.44466	1.85301	-1.11289	0.663903	0.00360395	0.252711	-1.49508	-0.62223	1.24215	0.234064	0.630666	-0.325619	0.822725	-0.0847455
Add1	Q9QYC0	Alpha-adducin OS=Mus musculus OX=10090 GN=Add1 PE=1 SV=2	9	-0.729277	1.06313	-0.900957	1.53262	1.68073	0.555088	-0.3612	-0.802091	0.0652321	-0.909926	0.173702	1.77313	0.234177	0.630456	0.360848	0.785215	0.105011
Dld	O08749	Dihydrolipoyl dehydrogenase, mitochondrial OS=Mus musculus OX=10090 GN=Dld PE=1 SV=2	15	0.362998	-0.786311	-2.27328	1.73546	-0.266271	-0.608193	0.323566	1.29097	0.181149	0.220988	1.45261	0.814958	0.234436	0.629975	1.54229	0.0757936	1.12037
Txnl4a	P83877	Thioredoxin-like protein 4A OS=Mus musculus OX=10090 GN=Txnl4a PE=1 SV=1	1	0.505124	-0.0448817	-0.362619	0.526534	0.376266	0.919002	-0.0113629	-0.814221	-0.47925	0.0468408	0.0461803	0.496281	0.234828	0.629251	-0.171653	0.357034	-0.44729
Cfh	P06909	Complement factor H OS=Mus musculus OX=10090 GN=Cfh PE=1 SV=2	2	-2.18934	-0.0514856	-1.53916	-0.522391	-1.04803	0.40799	-0.431646	0.611058	-0.0778713	2.65762	3.09415	1.06214	0.234938	0.629047	3.1735	0.0436511	1.36001
Lsm7	Q9CQQ8	U6 snRNA-associated Sm-like protein LSm7 OS=Mus musculus OX=10090 GN=Lsm7 PE=1 SV=1	1	0.101776	-2.0369	-2.90944	1.45144	-1.86897	-0.47391	0.501777	0.17138	-1.12579	13.9969	0.088734	2.05083	0.235086	0.628773	2.16696	0.306898	0.513005
Ube2z	Q3UE37	Ubiquitin-conjugating enzyme E2 Z OS=Mus musculus OX=10090 GN=Ube2z PE=1 SV=2	4	0.415104	-0.487019	-1.29617	0.337252	-0.624741	1.41885	0.527364	0.475518	-0.0290726	-0.908832	0.777687	0.919327	0.235334	0.628315	0.710242	0.414441	0.382537
Aldh1l2	Q8K009	Mitochondrial 10-formyltetrahydrofolate dehydrogenase OS=Mus musculus OX=10090 GN=Aldh1l2 PE=1 SV=2	11	0.524723	-0.0865076	-1.65646	3.11766	2.19122	-1.16208	0.833421	0.324204	-1.39732	-1.34673	-0.688478	1.59883	0.236097	0.626909	-0.931095	0.629015	-0.201339
Mrpl48	Q8JZS9	39S ribosomal protein L48, mitochondrial OS=Mus musculus OX=10090 GN=Mrpl48 PE=1 SV=1	1	0.0439268	-0.720205	-0.375776	1.20799	-0.391235	-0.365133	1.36668	-0.775369	0.98232	0.199524	-0.465364	0.797205	0.236891	0.625452	0.242857	0.528801	0.276707
Cfb	P04186	Complement factor B OS=Mus musculus OX=10090 GN=Cfb PE=1 SV=2	2	-2.62658	-0.352345	-1.96231	-1.75769	-1.21557	1.63197	0.603068	-1.21182	-1.8793	5.45681	2.50151	1.65606	0.237567	0.624215	2.60715	0.231084	0.636231
Nmt1	O70310	Glycylpeptide N-tetradecanoyltransferase 1 OS=Mus musculus OX=10090 GN=Nmt1 PE=1 SV=1	8	-2.33835	-1.67401	0.628733	-0.712542	0.1284	0.178284	0.153304	0.789946	-0.0690676	0.873368	-0.534984	1.81486	0.237956	0.623503	2.03444	0.163731	0.785869
Col6a1	Q04857	Collagen alpha-1(VI) chain OS=Mus musculus OX=10090 GN=Col6a1 PE=1 SV=1	15	-1.70975	0.931695	-0.41812	-0.00134035	1.5833	1.45233	-0.138085	-1.42677	-2.45474	-0.273024	2.50458	1.14361	0.23824	0.622985	-0.431777	0.992627	-0.00321396
Pcca	Q91ZA3	Propionyl-CoA carboxylase alpha chain, mitochondrial OS=Mus musculus OX=10090 GN=Pcca PE=1 SV=2	13	0.405809	0.858674	-0.785139	1.05185	0.779648	0.327577	0.881095	-0.485289	0.751967	-1.03422	-0.978452	0.424562	0.238983	0.621633	-1.13768	0.394065	-0.404432
Sh3glb1	Q9JK48	Endophilin-B1 OS=Mus musculus OX=10090 GN=Sh3glb1 PE=1 SV=1	5	0.41805	0.0837869	-0.0393758	0.151167	0.304083	0.414574	0.684188	-1.04034	0.509157	-0.616324	0.794945	0.275542	0.239032	0.621543	-0.13737	0.668416	-0.174953
Tmem30a	Q8VEK0	Cell cycle control protein 50A OS=Mus musculus OX=10090 GN=Tmem30a PE=1 SV=1	1	0.754921	-0.75556	-0.666568	1.2971	0.10997	-0.20687	1.08735	-0.753593	0.91634	-0.922708	-0.68085	1.26523	0.240362	0.619133	-0.0506538	0.840883	-0.0752645
Sgcb	P82349	Beta-sarcoglycan OS=Mus musculus OX=10090 GN=Sgcb PE=1 SV=1	6	0.26115	0.746531	-0.220622	0.572569	0.874268	0.357601	0.659726	-0.684465	-0.181523	-0.866548	-0.605067	0.354998	0.240554	0.618787	-0.905916	0.0329573	-1.48205
Tasl	Q9D3J9	TLR adapter interacting with SLC15A4 on the lysosome OS=Mus musculus OX=10090 GN=Tasl PE=2 SV=1	1	0.196833	-0.65544	-0.836063	0.978639	-0.488664	-0.270584	0.756946	0.383237	0.421645	-0.308839	0.683897	0.898621	0.241053	0.617888	1.05788	0.103913	0.983328
Vdac1	Q60932	Voltage-dependent anion-selective channel protein 1 OS=Mus musculus OX=10090 GN=Vdac1 PE=1 SV=3	15	-0.356554	0.092606	-1.46154	1.74772	-0.0376296	-0.989772	1.62441	1.30822	0.696217	-1.1915	0.619525	1.14995	0.242318	0.615614	1.01443	0.266085	0.57498
Mif4gd	Q3UBZ5	MIF4G domain-containing protein OS=Mus musculus OX=10090 GN=Mif4gd PE=1 SV=1	1	-2.03609	-0.0310766	-0.539385	-0.163976	0.253669	-0.907019	1.94501	0.0169448	0.904467	1.4828	-0.174741	0.584231	0.245205	0.61047	1.00009	0.0904868	1.04341
Lamp2	P17047	Lysosome-associated membrane glycoprotein 2 OS=Mus musculus OX=10090 GN=Lamp2 PE=1 SV=2	3	0.364036	-0.526252	-0.347963	1.13497	-0.258479	-0.00568876	0.846312	-0.950461	0.721501	0.114645	-0.420336	0.768275	0.245287	0.610325	0.195118	0.942659	0.0256452
Snap47	Q8R570	Synaptosomal-associated protein 47 OS=Mus musculus OX=10090 GN=Snap47 PE=1 SV=1	2	-0.923482	-2.04273	1.25791	0.952334	-0.469378	1.18863	0.914427	-1.13609	-0.643946	1.02159	-0.0671729	1.85686	0.245892	0.609256	0.567922	0.726013	0.139055
Lsm6	P62313	U6 snRNA-associated Sm-like protein LSm6 OS=Mus musculus OX=10090 GN=Lsm6 PE=1 SV=1	3	0.273094	-1.01235	-1.28456	2.76929	0.963091	-1.11494	0.154316	0.929699	0.598192	-1.50312	-0.547233	1.57105	0.246842	0.60758	1.03783	0.512036	0.290699
Pald1	P70261	Paladin OS=Mus musculus OX=10090 GN=Pald1 PE=1 SV=1	8	-0.441916	0.989378	-0.258943	0.682508	1.96111	1.27538	-0.142231	-1.60305	0.41897	-0.581737	-0.449759	1.23789	0.247958	0.605621	-0.256805	0.340917	-0.467352
Pdia3	P27773	Protein disulfide-isomerase A3 OS=Mus musculus OX=10090 GN=Pdia3 PE=1 SV=2	26	-0.426924	-0.754826	-0.174093	-0.378477	-0.447956	0.161874	0.83503	0.645889	-0.650567	1.73172	-0.0142577	0.318623	0.248491	0.60469	0.742739	0.213814	0.669963
Igkc	P01837	Immunoglobulin kappa constant OS=Mus musculus OX=10090 GN=Igkc PE=1 SV=2	1	-0.894036	-0.726493	-0.154324	0.139386	-1.1182	0.616852	1.43317	-0.425719	-0.739395	1.45164	1.48864	1.10461	0.248769	0.604204	1.23945	0.215145	0.667268
Alox12	P39655	Polyunsaturated fatty acid lipoxygenase ALOX12 OS=Mus musculus OX=10090 GN=Alox12 PE=1 SV=4	1	-2.00851	-0.0639365	-0.112064	-1.17647	0.188918	2.66165	1.11545	-0.0157805	-0.189945	-0.465191	0.826126	0.764247	0.24942	0.603069	0.00920172	0.276967	0.557572
Atp1b3	P97370	Sodium/potassium-transporting ATPase subunit beta-3 OS=Mus musculus OX=10090 GN=Atp1b3 PE=1 SV=1	4	-0.497498	-0.932651	0.0030707	0.382856	-0.894993	0.324053	1.35536	-0.352031	-0.965257	-0.304547	-0.0978557	0.850953	0.250285	0.601566	0.169209	0.890571	0.0503314
U2af2	P26369	Splicing factor U2AF 65 kDa subunit OS=Mus musculus OX=10090 GN=U2af2 PE=1 SV=3	9	0.108023	-0.522381	-0.571978	0.943553	0.249972	-0.760901	0.828842	1.66963	0.14625	-0.327452	-0.280137	1.06179	0.250682	0.600877	0.455437	0.32891	0.482923
B3galt6	Q91Z92	Beta-1,3-galactosyltransferase 6 OS=Mus musculus OX=10090 GN=B3galt6 PE=2 SV=1	1	1.19256	-2.48406	-1.82247	1.04429	-0.0239252	0.112541	-0.106932	-0.607306	1.15268	0.557962	0.500459	1.86677	0.251151	0.600065	2.35168	0.225652	0.646562
Mgst3	Q9CPU4	Microsomal glutathione S-transferase 3 OS=Mus musculus OX=10090 GN=Mgst3 PE=1 SV=1	4	-3.60739	1.08273	-1.71956	0.179293	1.42641	-1.57855	1.92466	1.5077	-0.0883446	-0.577857	2.34938	2.52241	0.251278	0.599845	2.42923	0.174097	0.759209
Usp14	Q9JMA1	Ubiquitin carboxyl-terminal hydrolase 14 OS=Mus musculus OX=10090 GN=Usp14 PE=1 SV=3	6	-1.2189	-1.60226	-0.667288	0.828228	-1.92426	-0.271393	2.21697	-0.912582	1.6883	2.17161	-1.10288	1.49732	0.251307	0.599795	1.60676	0.17792	0.749775
Ppp1r14c	Q8R4S0	Protein phosphatase 1 regulatory subunit 14C OS=Mus musculus OX=10090 GN=Ppp1r14c PE=1 SV=1	3	0.63175	-0.742385	-0.575024	1.06713	-0.0776545	-0.158452	2.50008	-1.44214	0.776591	-0.930978	-1.03282	1.06976	0.252363	0.597974	-0.406876	0.558338	-0.253103
Coq8a	Q60936	Atypical kinase COQ8A, mitochondrial OS=Mus musculus OX=10090 GN=Coq8a PE=1 SV=2	12	-0.00821222	1.65753	-1.6316	0.536357	0.402928	1.5652	3.22066	-1.94347	-0.207975	-2.69029	0.16331	1.05899	0.253939	0.59527	-1.06751	0.347422	-0.459143
Ogdh	Q60597	2-oxoglutarate dehydrogenase, mitochondrial OS=Mus musculus OX=10090 GN=Ogdh PE=1 SV=3	47	-0.793732	0.0424908	-1.59779	0.564383	-1.20769	0.120046	2.52517	0.0693088	1.20776	-0.24308	0.657661	1.13595	0.25413	0.594944	1.15722	0.0795062	1.0996
Rps6kb2	Q9Z1M4	Ribosomal protein S6 kinase beta-2 OS=Mus musculus OX=10090 GN=Rps6kb2 PE=1 SV=1	1	-1.0811	-0.287462	0.468612	0.699818	0.741221	1.39352	-0.713947	-0.474519	0.636179	-0.538194	0.051	1.00798	0.254536	0.594251	0.0757024	0.67696	0.169437
Mxra8	Q9DBV4	Matrix remodeling-associated protein 8 OS=Mus musculus OX=10090 GN=Mxra8 PE=1 SV=1	1	-0.729147	-1.0297	-0.962329	-0.517054	0.675783	0.417824	-1.35425	-0.00618984	-1.16457	0.639518	4.46242	0.912714	0.254698	0.593974	1.27899	0.247446	0.606519
Tars3	Q8BLY2	Threonine--tRNA ligase 2, cytoplasmic OS=Mus musculus OX=10090 GN=Tars3 PE=1 SV=1	2	0.0397867	-0.377654	0.138853	-0.12006	-0.0452851	0.738864	0.909825	-0.348082	1.09914	-0.433878	-0.772595	0.307003	0.254736	0.59391	-0.430767	0.929123	-0.0319269
Ttr	P07309	Transthyretin OS=Mus musculus OX=10090 GN=Ttr PE=1 SV=1	6	-2.81511	-0.811945	0.03801	-0.301693	-2.64992	6.39099	6.07531	-7.38777	-6.45729	4.73789	-1.33357	3.69875	0.255666	0.592328	-3.08348	0.69253	-0.159562
Aco2	Q99KI0	Aconitate hydratase, mitochondrial OS=Mus musculus OX=10090 GN=Aco2 PE=1 SV=1	41	0.533771	-0.33874	-2.81431	2.08183	-0.294489	-0.887351	1.89518	1.15628	0.859753	-1.68427	0.451933	1.13908	0.255964	0.591821	0.994583	0.388609	0.410487
Hsdl1	Q8BTX9	Inactive hydroxysteroid dehydrogenase-like protein 1 OS=Mus musculus OX=10090 GN=Hsdl1 PE=1 SV=1	4	1.16115	-0.139375	-1.0981	1.54101	1.15694	0.603702	0.0369963	-0.575026	0.507019	-1.51192	-1.13745	1.01969	0.256381	0.591114	-0.716865	0.426345	-0.370239
Pde4a	O89084	cAMP-specific 3',5'-cyclic phosphodiesterase 4A OS=Mus musculus OX=10090 GN=Pde4a PE=1 SV=2	1	0.0339929	-0.133968	-0.204684	-0.0104631	0.0725539	1.75663	0.301094	-1.56731	1.13646	0.454197	-1.23185	0.320792	0.25692	0.590202	-0.25486	0.80589	-0.0937242
Arpc1b	Q9WV32	Actin-related protein 2/3 complex subunit 1B OS=Mus musculus OX=10090 GN=Arpc1b PE=1 SV=4	4	0.568073	-1.48675	0.0206221	0.924105	-0.0978136	0.117001	0.957495	-0.496842	0.404367	0.600039	-1.0125	0.499931	0.257832	0.588663	-0.0668593	0.809957	-0.091538
Map1s	Q8C052	Microtubule-associated protein 1S OS=Mus musculus OX=10090 GN=Map1s PE=1 SV=2	7	0.119488	0.0994087	-0.103437	1.06295	0.290318	0.515829	-0.156481	-1.63173	-0.263986	0.995741	-1.53109	0.303665	0.258666	0.58726	-0.996949	0.419054	-0.37773
Tubgcp4	Q9D4F8	Gamma-tubulin complex component 4 OS=Mus musculus OX=10090 GN=Tubgcp4 PE=1 SV=2	1	-0.995651	0.18791	-0.328327	-1.22507	1.0504	1.23293	1.45182	-0.0224218	0.39656	-0.769851	0.125017	1.46999	0.259225	0.586323	0.379624	0.483905	0.31524
Tbc1d23	Q8K0F1	TBC1 domain family member 23 OS=Mus musculus OX=10090 GN=Tbc1d23 PE=1 SV=1	1	0.267608	0.353466	-2.60942	0.97662	0.526135	0.820052	-0.420727	-0.50137	1.09576	-0.282617	-0.0375851	0.405486	0.259295	0.586206	-0.427709	0.46117	-0.336139
Serpinf2	Q61247	Alpha-2-antiplasmin OS=Mus musculus OX=10090 GN=Serpinf2 PE=1 SV=1	2	-1.55721	0.882761	-0.277555	0.942371	-0.598315	2.17751	0.750179	-0.722885	-0.905309	-0.929449	0.641492	1.12383	0.260102	0.584857	-0.536542	0.835408	-0.0781013
Nubpl	Q9CWD8	Iron-sulfur protein NUBPL OS=Mus musculus OX=10090 GN=Nubpl PE=1 SV=2	3	0.560471	-0.126128	-0.436133	0.837279	0.000580224	0.580228	0.247156	-0.528505	0.845046	-0.999683	-0.634939	0.539821	0.260447	0.584281	-0.455594	0.56774	-0.24585
Cmbl	Q8R1G2	Carboxymethylenebutenolidase homolog OS=Mus musculus OX=10090 GN=Cmbl PE=1 SV=1	4	0.946201	0.615326	-1.13628	1.49065	1.05074	0.571051	0.5175	-0.93906	0.102961	-1.44967	-1.17451	0.195568	0.260952	0.583439	-1.67211	0.195024	-0.709912
Scarb2	O35114	Lysosome membrane protein 2 OS=Mus musculus OX=10090 GN=Scarb2 PE=1 SV=3	3	-2.06013	0.798759	-1.39049	-0.512332	0.638105	0.0417904	0.224577	-0.512813	1.19841	0.478735	-0.629823	1.52368	0.261206	0.583017	1.37345	0.302607	0.519121
Ndufa9	Q9DC69	NADH dehydrogenase [ubiquinone] 1 alpha subcomplex subunit 9, mitochondrial OS=Mus musculus OX=10090 GN=Ndufa9 PE=1 SV=2	13	0.438778	-0.412268	-1.93818	2.06101	0.438457	-0.826607	0.386075	-0.377503	-0.293705	-1.05343	-0.59635	0.824534	0.261782	0.58206	-0.0746585	0.929849	-0.0315874
Tmed2	Q9R0Q3	Transmembrane emp24 domain-containing protein 2 OS=Mus musculus OX=10090 GN=Tmed2 PE=1 SV=1	3	0.372595	-0.958431	0.13217	0.769212	-0.0332267	0.401152	0.2574	0.180199	0.260811	0.577935	-2.28086	0.197105	0.261894	0.581875	0.0883345	0.854974	0.068047
Abi2	P62484	Abl interactor 2 OS=Mus musculus OX=10090 GN=Abi2 PE=1 SV=1	1	-1.80944	0.60469	0.18896	-0.246208	1.8431	1.68058	-0.0632423	-0.0371633	-0.514417	-0.697356	0.135853	0.619708	0.263028	0.579998	-0.464751	0.931261	-0.0309287
Pigu	Q8K358	Phosphatidylinositol glycan anchor biosynthesis class U protein OS=Mus musculus OX=10090 GN=Pigu PE=1 SV=4	1	-1.23498	0.551551	-0.257262	-0.193163	0.562739	0.20389	0.623128	2.15621	-0.143675	-0.321038	-1.00752	0.640577	0.263238	0.579651	0.0249055	0.621321	0.206684
Adgre5	Q9Z0M6	Adhesion G protein-coupled receptor E5 OS=Mus musculus OX=10090 GN=Adgre5 PE=1 SV=2	3	-0.862902	-0.0436319	-0.0696245	-0.614546	-0.0320936	0.849368	1.52927	-0.00933884	1.01871	-0.0560932	-1.43531	0.478262	0.264443	0.577668	0.0369085	0.760702	0.118786
Serpinc1	P32261	Antithrombin-III OS=Mus musculus OX=10090 GN=Serpinc1 PE=1 SV=1	3	-1.63726	0.612346	-0.812622	-0.373304	-0.744736	1.923	1.67651	-0.709283	-1.18291	2.06134	0.265258	1.46423	0.264477	0.577612	0.59061	0.507672	0.294417
Ndufa8	Q9DCJ5	NADH dehydrogenase [ubiquinone] 1 alpha subcomplex subunit 8 OS=Mus musculus OX=10090 GN=Ndufa8 PE=1 SV=3	6	-0.413154	-0.502963	-2.49038	-0.406849	-1.48171	0.867635	0.937706	-1.37861	-0.541568	-0.692673	0.907669	0.733355	0.264536	0.577515	-0.114158	0.417619	-0.37922
Acss1	Q99NB1	Acetyl-coenzyme A synthetase 2-like, mitochondrial OS=Mus musculus OX=10090 GN=Acss1 PE=1 SV=1	12	-0.760912	1.76537	-0.581597	0.32583	1.28796	1.09621	1.65489	-0.515923	-2.14176	-1.16719	-0.00619209	1.77368	0.265035	0.576697	-0.259961	0.263374	-0.579427
Ndufs2	Q91WD5	NADH dehydrogenase [ubiquinone] iron-sulfur protein 2, mitochondrial OS=Mus musculus OX=10090 GN=Ndufs2 PE=1 SV=1	20	-1.84621	1.48955	-1.36489	0.0153491	0.765044	0.209451	1.51778	-0.171806	-1.19417	-0.905464	1.80525	1.85213	0.265389	0.576117	0.826252	0.714834	0.145795
Pdcl	Q9DBX2	Phosducin-like protein OS=Mus musculus OX=10090 GN=Pdcl PE=1 SV=1	1	-0.171074	1.03996	-0.663352	-0.207342	1.55801	1.63652	0.625393	-0.424224	-1.48434	-0.297473	-0.954398	1.26277	0.266194	0.574802	-0.518236	0.167195	-0.776776
Npepps	Q11011	Puromycin-sensitive aminopeptidase OS=Mus musculus OX=10090 GN=Npepps PE=1 SV=2	23	-0.132237	0.567597	-0.627102	0.730709	1.25716	-0.140016	0.2137	1.02659	0.33233	-1.10919	-0.920659	0.604442	0.266258	0.574698	-0.161928	0.88296	-0.0540588
Sh3tc2	Q80VA5	SH3 domain and tetratricopeptide repeat-containing protein 2 OS=Mus musculus OX=10090 GN=Sh3tc2 PE=1 SV=2	1	-0.283725	-0.00257591	-0.10491	1.04516	-0.215026	1.75142	-0.209347	0.365087	-1.6225	-0.351714	0.431146	0.522818	0.267521	0.572643	0.111596	0.784395	0.105465
Aaas	P58742	Aladin OS=Mus musculus OX=10090 GN=Aaas PE=1 SV=1	2	-0.542014	-0.597869	0.494564	0.435326	-0.308509	0.973402	0.198932	0.270874	1.03208	-1.80509	0.154815	0.859143	0.267641	0.572447	0.754859	0.875016	0.057984
C3	P01027	Complement C3 OS=Mus musculus OX=10090 GN=C3 PE=1 SV=3	25	-5.53014	-0.739109	-2.63401	-1.69205	-4.1188	2.65509	3.11633	-4.98657	-3.53699	8.30049	5.02063	3.11553	0.26765	0.572433	3.37583	0.345605	0.46142
Mtpn	P62774	Myotrophin OS=Mus musculus OX=10090 GN=Mtpn PE=1 SV=2	2	0.397652	-0.761778	-1.34697	1.05521	-0.35256	-0.670821	1.30163	-0.0795097	2.2657	0.13385	-1.67161	1.11311	0.268202	0.571538	0.788949	0.515971	0.287375
Ubxn11	Q9D572	UBX domain-containing protein 11 OS=Mus musculus OX=10090 GN=Ubxn11 PE=1 SV=1	1	0.646084	0.186855	-0.739849	1.3712	0.531343	1.63608	-0.312389	-0.310772	1.12827	-1.94206	-2.55589	0.764416	0.268656	0.570804	-1.31327	0.402685	-0.395035
Bag1	Q60739	BAG family molecular chaperone regulator 1 OS=Mus musculus OX=10090 GN=Bag1 PE=1 SV=3	5	-0.472157	-0.296773	-0.464374	0.262055	-0.437413	-0.400782	1.19907	1.02782	0.0644248	0.661254	0.655392	0.39501	0.268806	0.570562	1.1227	0.00839904	2.07577
Dlst	Q9D2G2	Dihydrolipoyllysine-residue succinyltransferase component of 2-oxoglutarate dehydrogenase complex, mitochondrial OS=Mus musculus OX=10090 GN=Dlst PE=1 SV=1	15	-0.512852	0.231047	-0.154115	0.276626	0.517566	-0.413714	1.30398	0.729344	0.17324	-1.06897	-0.207332	0.551212	0.269389	0.569619	0.137069	0.918439	0.0369495
Slc9a3r2	Q9JHL1	Na(+)/H(+) exchange regulatory cofactor NHE-RF2 OS=Mus musculus OX=10090 GN=Slc9a3r2 PE=1 SV=2	3	-1.06075	-0.300459	-0.337592	-0.797993	0.177357	1.07069	-0.198139	-0.281617	2.125	0.582496	0.622271	0.327202	0.269824	0.568919	0.939976	0.0875465	1.05776
Txndc5	Q91W90	Thioredoxin domain-containing protein 5 OS=Mus musculus OX=10090 GN=Txndc5 PE=1 SV=2	6	-3.49182	-0.14214	0.287679	1.97517	-1.06091	1.06013	-0.123748	-1.46791	-1.25207	1.31682	-1.36441	0.610331	0.269848	0.568881	-1.1661	0.753499	-0.122917
Pdia5	Q921X9	Protein disulfide-isomerase A5 OS=Mus musculus OX=10090 GN=Pdia5 PE=1 SV=1	1	0.44775	-0.490741	-0.418671	0.888855	-0.599537	0.518661	1.17992	-0.673907	0.584382	-0.102556	-1.04078	1.12243	0.270603	0.567668	0.0304398	0.765348	0.116141
Sptan1	P16546-2	Isoform 2 of Spectrin alpha chain, non-erythrocytic 1 OS=Mus musculus OX=10090 GN=Sptan1	1	0.207127	-0.579894	-1.11314	0.331838	-0.445088	-0.321423	1.4984	0.745718	1.21519	-1.03766	0.0559261	0.585101	0.271671	0.565957	0.980716	0.314332	0.502611
Ppp4r3b	Q922R5	Serine/threonine-protein phosphatase 4 regulatory subunit 3B OS=Mus musculus OX=10090 GN=Ppp4r3b PE=1 SV=2	1	0.447527	-0.721854	-0.775886	-0.300942	0.0827959	0.117989	1.05602	1.30903	-0.450995	-0.324746	0.424171	0.822246	0.272123	0.565236	0.771567	0.359561	0.444227
Atp5pd	Q9DCX2	ATP synthase subunit d, mitochondrial OS=Mus musculus OX=10090 GN=Atp5pd PE=1 SV=3	15	0.710403	-2.02173	-3.8909	2.42078	-1.49695	-1.59162	2.34499	0.936716	2.24436	-0.995654	-0.775249	2.44575	0.272352	0.564869	2.10246	0.20642	0.685248
Caskin2	Q8VHK1	Caskin-2 OS=Mus musculus OX=10090 GN=Caskin2 PE=1 SV=3	3	-0.531078	0.563092	-1.04573	0.235724	-0.134318	0.219361	0.388837	0.944621	0.953269	-0.817756	-0.419546	0.758621	0.272385	0.564816	0.793616	0.488658	0.310995
Rell1	Q8K2J7	RELT-like protein 1 OS=Mus musculus OX=10090 GN=Rell1 PE=2 SV=2	1	-0.170211	-0.217704	-0.197344	-0.831234	0.485514	1.05647	1.2119	-1.47724	0.224592	0.476767	0.0283741	0.968337	0.273523	0.563007	0.323827	0.988027	0.00523111
Rassf8	Q8CJ96	Ras association domain-containing protein 8 OS=Mus musculus OX=10090 GN=Rassf8 PE=2 SV=1	1	0.263879	-0.184237	-0.380815	1.18868	-0.987281	1.25871	1.80767	-2.98723	-0.737779	2.03719	-1.66142	1.40793	0.274333	0.561722	-1.01536	0.586484	-0.231744
Bcl2l13	P59017	Bcl-2-like protein 13 OS=Mus musculus OX=10090 GN=Bcl2l13 PE=1 SV=2	5	0.0930725	0.517187	-1.43964	1.30987	1.60948	-0.258456	-0.0809668	0.368447	0.188008	-1.69972	0.94569	0.521381	0.274486	0.56148	0.185155	0.797981	0.0980076
Nlrx1	Q3TL44	NLR family member X1 OS=Mus musculus OX=10090 GN=Nlrx1 PE=1 SV=1	3	-0.556715	0.287254	-0.956536	0.0414413	0.948543	0.606678	-0.677125	0.202205	0.525489	-0.357843	0.504577	0.880774	0.274586	0.561322	0.910106	0.170159	0.769145
Alb	P07724	Albumin OS=Mus musculus OX=10090 GN=Alb PE=1 SV=3	40	-5.2616	-2.23036	-4.99654	-0.360073	-8.12436	5.42562	5.43733	-9.23807	-6.73297	7.66035	2.23356	7.52932	0.275261	0.560255	2.74684	0.599398	0.222285
Gtf2i	Q9ESZ8	General transcription factor II-I OS=Mus musculus OX=10090 GN=Gtf2i PE=1 SV=3	11	0.699396	-0.360791	-0.31375	0.691971	0.0487458	0.313415	0.642443	-0.425115	1.36923	-0.298612	-1.25061	0.791679	0.275628	0.559676	-0.0481135	0.831344	-0.0802192
Cox6b1	P56391	Cytochrome c oxidase subunit 6B1 OS=Mus musculus OX=10090 GN=Cox6b1 PE=1 SV=2	7	-0.251337	-0.0331321	-1.85143	0.166081	-0.0227191	0.0845229	-0.549859	0.431774	-1.58291	-1.30112	0.857941	0.282239	0.27563	0.559673	-0.183336	0.732799	-0.135015
Zc3h14	Q8BJ05	Zinc finger CCCH domain-containing protein 14 OS=Mus musculus OX=10090 GN=Zc3h14 PE=1 SV=1	1	-0.807983	-0.758989	-0.611134	-0.566787	-0.899878	-0.189372	0.470752	2.14874	0.891877	0.81665	0.760865	0.380909	0.275843	0.559338	1.61325	0.00513712	2.28928
Prkar2a	P12367	cAMP-dependent protein kinase type II-alpha regulatory subunit OS=Mus musculus OX=10090 GN=Prkar2a PE=1 SV=2	10	0.223278	-0.31253	-1.11026	-0.0675254	-0.146375	-0.125511	0.955202	0.677286	0.512431	0.437156	0.746508	0.216012	0.276123	0.558897	0.907388	0.031354	1.50371
Phyh	O35386	Phytanoyl-CoA dioxygenase, peroxisomal OS=Mus musculus OX=10090 GN=Phyh PE=1 SV=1	5	1.03454	-0.854298	-1.81653	0.916632	-0.300805	0.0592021	1.05319	1.52238	1.38089	-1.47528	-0.226844	1.34221	0.276931	0.557628	1.43132	0.475258	0.32307
Babam1	Q3UI43	BRISC and BRCA1-A complex member 1 OS=Mus musculus OX=10090 GN=Babam1 PE=1 SV=1	1	-0.903162	0.899529	0.280281	0.88031	0.150944	1.0715	0.705074	0.336091	-0.614867	-1.77699	-0.147371	0.512411	0.277739	0.556362	-0.6614	0.397047	-0.401158
Cpsf2	O35218	Cleavage and polyadenylation specificity factor subunit 2 OS=Mus musculus OX=10090 GN=Cpsf2 PE=1 SV=1	1	0.242264	-0.0209422	-0.138113	0.0764918	-0.0974513	0.688275	0.789443	-2.15692	0.855157	0.544366	-0.65424	0.403326	0.278726	0.554823	-0.033995	0.659899	-0.180522
Gnb5	P62881	Guanine nucleotide-binding protein subunit beta-5 OS=Mus musculus OX=10090 GN=Gnb5 PE=1 SV=1	1	0.372624	-0.612321	-0.482909	1.25814	0.182636	-0.350278	0.245561	0.459186	0.753423	0.302149	-1.62152	0.697007	0.279379	0.553806	0.863577	0.768458	0.11438
Sdhc	Q9CZB0	Succinate dehydrogenase cytochrome b560 subunit, mitochondrial OS=Mus musculus OX=10090 GN=Sdhc PE=1 SV=1	2	-1.77906	0.110876	-3.61188	-0.300437	-2.10523	0.731995	0.258565	0.618218	2.95979	1.91226	1.04161	1.75812	0.279937	0.55294	3.25599	0.0263019	1.58001
Steep1	Q8VDP2	STING ER exit protein OS=Mus musculus OX=10090 GN=Steep1 PE=1 SV=1	1	-0.765853	0.537264	-0.105471	-0.164547	1.72224	0.841202	0.035892	-0.465685	-0.813434	-0.217788	0.601193	0.544018	0.282715	0.548651	-0.236266	0.82215	-0.085049
Sh3pxd2b	A2AAY5	SH3 and PX domain-containing protein 2B OS=Mus musculus OX=10090 GN=Sh3pxd2b PE=1 SV=1	3	-0.441309	-0.0430686	0.12647	-0.159703	1.71087	0.035439	0.417418	-0.515579	1.12619	-0.981934	-0.113616	0.269497	0.284224	0.54634	-0.271529	0.997349	-0.00115285
Sco1	Q5SUC9	Protein SCO1 homolog, mitochondrial OS=Mus musculus OX=10090 GN=Sco1 PE=1 SV=1	2	-0.434879	0.0867786	-0.865782	0.677214	0.979708	-0.821429	0.0570238	0.975499	0.903525	-0.793099	0.75839	0.801998	0.284495	0.545926	1.26584	0.175191	0.756489
Psma7	Q9Z2U0	Proteasome subunit alpha type-7 OS=Mus musculus OX=10090 GN=Psma7 PE=1 SV=1	10	-0.99232	-0.314014	0.473596	0.604216	0.162503	-0.0650263	0.073852	0.563461	-0.0489059	0.219322	0.318265	0.432192	0.284559	0.545828	0.582808	0.218989	0.659577
Prkd2	Q8BZ03	Serine/threonine-protein kinase D2 OS=Mus musculus OX=10090 GN=Prkd2 PE=1 SV=1	2	-1.28434	0.417243	0.0698828	-0.417374	0.20408	1.72571	0.728778	0.344104	-1.55421	-0.415213	1.49297	0.396546	0.28517	0.544896	-0.105438	0.80072	-0.0965195
Pdhb	Q9D051	Pyruvate dehydrogenase E1 component subunit beta, mitochondrial OS=Mus musculus OX=10090 GN=Pdhb PE=1 SV=1	17	0.291624	-0.217561	-1.67323	1.5375	0.487868	-1.3001	1.68617	-0.229147	0.242542	-1.05292	1.818	1.23025	0.286126	0.543443	0.224258	0.439911	0.356635
H2bc7	P10853	Histone H2B type 1-F/J/L OS=Mus musculus OX=10090 GN=H2bc7 PE=1 SV=2	15	-3.05752	1.03089	-1.41171	1.23119	2.14718	-0.726275	-0.894683	1.69335	0.660848	-0.741616	0.634057	1.66417	0.286483	0.542901	2.05916	0.19969	0.699645
Calm2	P0DP27	Calmodulin-2 OS=Mus musculus OX=10090 GN=Calm2 PE=1 SV=1	9	-0.229219	-1.58514	-0.693071	1.88547	-1.06296	-0.863384	1.10621	0.813181	1.11094	-0.445961	1.41581	0.814485	0.286519	0.542846	1.65513	0.0451143	1.34569
Tsfm	Q9CZR8	Elongation factor Ts, mitochondrial OS=Mus musculus OX=10090 GN=Tsfm PE=1 SV=1	6	-0.891692	0.590919	-0.195167	-0.16949	0.0312251	0.904802	0.917667	0.0571832	-0.899255	0.309143	0.203406	0.66318	0.287531	0.541316	0.325461	0.871119	0.0599224
Sec11a	Q9R0P6	Signal peptidase complex catalytic subunit SEC11A OS=Mus musculus OX=10090 GN=Sec11a PE=1 SV=1	3	-1.06876	1.71387	-1.43645	0.586745	1.34429	1.56313	-0.0692031	-0.0269935	-0.497007	-0.599884	-0.0327778	2.03428	0.287697	0.541065	0.803865	0.977358	0.00994648
Srsf1	Q6PDM2	Serine/arginine-rich splicing factor 1 OS=Mus musculus OX=10090 GN=Srsf1 PE=1 SV=3	11	-0.545629	0.418922	-1.11442	0.391952	1.07435	0.248431	-0.673264	0.167972	1.49732	-0.699067	-1.6706	0.865821	0.287703	0.541055	0.280081	0.797784	0.0981145
Ca14	Q9WVT6	Carbonic anhydrase 14 OS=Mus musculus OX=10090 GN=Ca14 PE=1 SV=1	1	0.951741	-0.16998	-0.364675	-0.118061	1.7537	0.493357	1.27193	-1.34942	-0.119453	-0.5453	-1.91749	1.05262	0.287964	0.540662	-0.777378	0.114245	-0.942165
Akr1b1	P45376	Aldo-keto reductase family 1 member B1 OS=Mus musculus OX=10090 GN=Akr1b1 PE=1 SV=3	13	0.457738	-1.27664	-0.927021	0.382428	-0.9757	0.389794	3.00029	-0.158507	0.0500115	-0.383863	0.547519	1.31313	0.288405	0.539998	0.872773	0.288284	0.54018
Gypc	Q78HU7	Glycophorin-C OS=Mus musculus OX=10090 GN=Gypc PE=1 SV=2	1	0.232355	0.212952	-1.57052	1.52216	-1.30992	1.04036	2.00568	-0.727315	0.0543188	-1.23699	-0.33482	1.06831	0.288993	0.539113	-0.74402	0.767914	-0.114688
Acad9	Q8JZN5	Complex I assembly factor ACAD9, mitochondrial OS=Mus musculus OX=10090 GN=Acad9 PE=1 SV=2	15	-0.00950364	0.39322	-1.95268	1.4905	0.866594	-0.501471	-0.109879	-0.437101	0.943437	-1.5561	-0.787234	0.387861	0.289365	0.538553	-0.602664	0.944172	-0.0249491
Strn3	Q9ERG2	Striatin-3 OS=Mus musculus OX=10090 GN=Strn3 PE=1 SV=1	5	-0.741295	-1.07548	-0.293664	0.0466858	-0.895261	-0.523088	0.541972	0.594369	-0.106669	2.47615	1.00609	0.503094	0.289929	0.537709	1.54152	0.0530392	1.2754
Sh3bp2	Q06649	SH3 domain-binding protein 2 OS=Mus musculus OX=10090 GN=Sh3bp2 PE=1 SV=1	1	0.136492	1.15361	0.099073	0.593527	1.02486	0.842037	0.845778	-0.0417384	-1.35995	-1.46181	-1.61402	0.707416	0.290251	0.537226	-1.54737	0.0282056	-1.54966
Osbpl9	A2A8Z1	Oxysterol-binding protein-related protein 9 OS=Mus musculus OX=10090 GN=Osbpl9 PE=1 SV=1	1	-0.288857	-0.680278	-1.49318	0.0973263	-1.07019	-0.470556	0.765193	0.683617	0.270914	2.44345	0.147909	0.493663	0.290332	0.537106	1.15754	0.0575681	1.23982
B2m	P01887	Beta-2-microglobulin OS=Mus musculus OX=10090 GN=B2m PE=1 SV=2	1	-0.60528	0.75587	-0.742358	-0.18281	1.39999	0.17033	0.50309	-0.00810495	-0.00449544	0.37668	-0.396979	0.94199	0.290408	0.536991	0.59898	0.686406	0.163419
Hint2	Q9D0S9	Histidine triad nucleotide-binding protein 2, mitochondrial OS=Mus musculus OX=10090 GN=Hint2 PE=1 SV=1	7	-0.7223	1.45352	-1.17222	0.605011	1.61362	0.268964	0.531073	0.204081	-0.688093	-0.327496	0.317889	1.29034	0.290437	0.536948	0.660593	0.975569	0.010742
Cpq	Q9WVJ3	Carboxypeptidase Q OS=Mus musculus OX=10090 GN=Cpq PE=1 SV=1	2	0.362175	-0.51866	-1.3038	0.809097	-0.858126	0.755051	0.2281	-0.65444	0.187621	0.0409012	-0.689309	1.01024	0.290437	0.536947	0.21189	0.68611	0.163606
Slc20a2	Q80UP8	Sodium-dependent phosphate transporter 2 OS=Mus musculus OX=10090 GN=Slc20a2 PE=1 SV=2	2	0.525246	-0.548943	-1.95955	1.16961	-0.542188	-0.373552	0.795366	0.84717	0.383835	-0.600693	0.157711	0.75985	0.291731	0.535017	0.819716	0.274914	0.560802
Lrrc1	Q80VQ1	Leucine-rich repeat-containing protein 1 OS=Mus musculus OX=10090 GN=Lrrc1 PE=1 SV=2	2	-1.02196	0.513428	0.475844	0.0920861	0.441461	0.658876	1.04422	0.663851	-2.04759	0.0951659	-0.0239947	0.0743242	0.29224	0.53426	-0.440259	0.714362	-0.146082
Abcf3	Q8K268	ATP-binding cassette sub-family F member 3 OS=Mus musculus OX=10090 GN=Abcf3 PE=1 SV=1	1	-0.64429	-0.776933	0.0302025	1.11931	-0.18141	-0.539081	-0.0296549	0.0778598	0.689521	0.678657	0.459059	0.538757	0.292772	0.533471	1.21315	0.0173859	1.7598
Ensa	P60840	Alpha-endosulfine OS=Mus musculus OX=10090 GN=Ensa PE=1 SV=1	1	0.740116	-0.346373	-1.14609	0.42561	-0.111486	1.19102	0.14494	1.62773	-0.609143	-1.24325	0.102332	0.631648	0.293957	0.531716	0.0929671	0.8085	0.09232
Lifr	P42703	Leukemia inhibitory factor receptor OS=Mus musculus OX=10090 GN=Lifr PE=1 SV=1	1	-0.0367839	-2.07101	-0.45004	0.937918	-1.9933	0.836905	2.86497	0.897977	0.824216	0.54778	-2.54804	1.33745	0.294212	0.53134	1.13604	0.512202	0.290559
Lpl	P11152	Lipoprotein lipase OS=Mus musculus OX=10090 GN=Lpl PE=1 SV=3	3	-1.69078	0.208558	-0.393806	-1.0097	1.01231	1.71728	-0.194421	-0.512799	1.13157	0.396878	1.63718	0.802753	0.294311	0.531193	1.15803	0.135688	0.867457
Nufip2	Q5F2E7	Nuclear fragile X mental retardation-interacting protein 2 OS=Mus musculus OX=10090 GN=Nufip2 PE=1 SV=1	4	-1.1751	-1.23451	0.815492	0.0804243	-0.0548774	0.0316861	0.56415	1.2366	0.270055	1.00559	0.250043	1.23115	0.294892	0.530337	1.81292	0.113702	0.944233
Sugt1	Q9CX34	Protein SGT1 homolog OS=Mus musculus OX=10090 GN=Sugt1 PE=1 SV=3	7	-0.409544	-0.469162	1.0199	-1.56217	-0.288939	-0.374937	-0.190618	-0.728122	0.631608	1.75915	0.729681	0.0776059	0.295261	0.529793	1.09019	0.483419	0.315677
Hpx	Q91X72	Hemopexin OS=Mus musculus OX=10090 GN=Hpx PE=1 SV=2	15	-6.19838	-2.45921	-5.08227	-5.06882	-4.20634	-0.457425	-0.806694	-3.06395	-1.59253	8.02988	11.4492	2.57576	0.296137	0.528508	8.30095	0.113194	0.946178
Macrod1	Q922B1	ADP-ribose glycohydrolase MACROD1 OS=Mus musculus OX=10090 GN=Macrod1 PE=1 SV=2	6	0.255648	0.680225	-1.18873	1.22267	0.806253	-0.298627	0.765817	-0.156477	-0.793037	-0.81203	-0.798671	0.530386	0.297543	0.526451	-1.0515	0.325771	-0.487087
Mlec	Q6ZQI3	Malectin OS=Mus musculus OX=10090 GN=Mlec PE=1 SV=2	5	0.585738	-0.0741289	-0.515346	0.804106	0.134431	0.586952	0.057179	-0.266572	1.37944	-0.437993	-0.941108	0.43482	0.297751	0.526147	-0.278154	0.924144	-0.0342604
Sh3bgrl	Q9JJU8	SH3 domain-binding glutamic acid-rich-like protein OS=Mus musculus OX=10090 GN=Sh3bgrl PE=1 SV=1	5	-0.778264	0.620099	-0.591908	-0.0446731	0.333749	1.1372	-0.10823	-0.732049	1.15888	-0.354937	0.805439	0.736446	0.298185	0.525515	0.817159	0.502182	0.299139
Smndc1	Q8BGT7	Survival of motor neuron-related-splicing factor 30 OS=Mus musculus OX=10090 GN=Smndc1 PE=1 SV=1	1	-0.229438	0.10839	-0.278332	0.741959	-0.732418	1.22246	0.578526	0.516421	1.10228	-1.2445	-1.41223	0.889681	0.298386	0.525222	-0.134602	0.873085	-0.0589432
Nit2	Q9JHW2	Omega-amidase NIT2 OS=Mus musculus OX=10090 GN=Nit2 PE=1 SV=1	6	0.754089	-0.181681	-0.901947	1.46262	0.369	-0.480808	1.31394	-0.308746	0.0996413	-0.733621	-0.478351	1.02315	0.298457	0.525118	-0.211867	0.609992	-0.214676
Mrpl15	Q9CPR5	39S ribosomal protein L15, mitochondrial OS=Mus musculus OX=10090 GN=Mrpl15 PE=1 SV=1	9	0.364926	0.457304	-0.535009	0.911732	0.021892	0.765474	0.340292	-0.512659	-0.588969	-0.334993	-1.94456	0.187957	0.298895	0.524482	-0.91574	0.125426	-0.901614
Col3a1	P08121	Collagen alpha-1(III) chain OS=Mus musculus OX=10090 GN=Col3a1 PE=1 SV=4	6	-1.10068	0.382939	-1.78643	2.92342	-0.466899	5.05878	-1.86133	-4.01213	0.272872	-3.14078	2.5709	2.32894	0.29903	0.524285	-0.333274	0.902637	-0.0444868
Ghitm	Q91VC9	Growth hormone-inducible transmembrane protein OS=Mus musculus OX=10090 GN=Ghitm PE=1 SV=1	2	-0.0322967	0.0384789	-0.816443	0.434235	-0.595051	0.176359	1.54174	0.0551021	0.149549	-1.0508	1.1401	0.337594	0.300354	0.522366	0.134622	0.577752	0.238258
Ighg2b	P01867	Ig gamma-2B chain C region OS=Mus musculus OX=10090 GN=Igh-3 PE=1 SV=3	1	-2.07046	0.388405	0.291526	-0.380828	0.691171	1.87991	0.0597739	0.217761	-1.98565	0.507416	1.59233	0.0839467	0.300572	0.522052	0.0710629	0.644462	0.190802
Chmp2b	Q8BJF9	Charged multivesicular body protein 2b OS=Mus musculus OX=10090 GN=Chmp2b PE=1 SV=1	2	0.567089	-1.14941	-1.86557	0.719626	-0.62536	-0.828044	2.5724	1.1551	0.902415	-0.392961	-0.137655	1.19655	0.301053	0.521357	1.53179	0.172754	0.762572
Ppil1	Q9D0W5	Peptidyl-prolyl cis-trans isomerase-like 1 OS=Mus musculus OX=10090 GN=Ppil1 PE=1 SV=1	3	0.442726	-0.0734207	-0.5682	1.00667	0.690397	-0.558199	0.845769	1.76275	-0.862284	-1.15173	-1.02464	0.841504	0.301412	0.52084	-0.870041	0.780572	-0.107587
Ube2n	P61089	Ubiquitin-conjugating enzyme E2 N OS=Mus musculus OX=10090 GN=Ube2n PE=1 SV=1	9	0.612299	-1.43966	-0.79497	0.420376	-0.46878	0.00230045	0.521244	1.04966	0.75999	0.646774	-0.215837	1.00631	0.301733	0.520377	1.49835	0.12625	0.89877
Rab2a	P53994	Ras-related protein Rab-2A OS=Mus musculus OX=10090 GN=Rab2a PE=1 SV=1	9	-1.16104	-0.165822	-0.671709	-0.187944	0.578352	-0.993304	0.0235169	1.5298	0.59923	0.323141	1.48323	0.589496	0.302987	0.518576	1.71294	0.0127968	1.8929
Sec16a	E9QAT4	Protein transport protein Sec16A OS=Mus musculus OX=10090 GN=Sec16a PE=1 SV=1	5	0.138623	0.26903	-0.787595	0.498371	1.06224	1.37016	-0.68269	-2.3278	0.412078	1.06069	0.0377665	0.641682	0.305413	0.515113	0.0862991	0.935807	0.0288138
Ighg1	P01868	Ig gamma-1 chain C region secreted form OS=Mus musculus OX=10090 GN=Ighg1 PE=1 SV=1	2	-1.99053	-0.0516543	0.886098	-0.430757	1.08024	1.5333	0.269532	-0.811422	-0.97695	1.22865	0.229748	0.72654	0.306011	0.514263	-0.239183	0.758474	-0.120059
Adh5	P28474	Alcohol dehydrogenase class-3 OS=Mus musculus OX=10090 GN=Adh5 PE=1 SV=3	11	0.50721	-1.62008	-0.648068	0.569566	-0.923406	0.181119	1.15203	-0.601646	1.00887	0.902436	-0.310703	1.02341	0.306038	0.514225	0.943935	0.291068	0.536005
Gstz1	Q9WVL0	Maleylacetoacetate isomerase OS=Mus musculus OX=10090 GN=Gstz1 PE=1 SV=1	4	-0.270536	-1.38799	-0.777814	2.3645	0.0524659	-1.7856	0.958869	1.28939	1.91041	-1.07527	-0.653992	1.28348	0.306923	0.512971	1.09551	0.248032	0.605492
Tnnc1	P19123	Troponin C, slow skeletal and cardiac muscles OS=Mus musculus OX=10090 GN=Tnnc1 PE=1 SV=1	6	0.269029	-1.63437	-1.91157	0.899977	-1.71895	-0.398054	1.48269	-0.0840469	2.60184	0.931716	0.503723	1.88534	0.307565	0.512063	2.35209	0.0668542	1.17487
Rnh1	Q91VI7	Ribonuclease inhibitor OS=Mus musculus OX=10090 GN=Rnh1 PE=1 SV=1	14	-0.969991	0.617461	-0.693016	-0.602596	0.671368	1.45811	0.0779879	-1.50975	-0.0828387	0.407718	0.439971	1.06769	0.307844	0.511669	0.855455	0.82044	0.0859531
Gfus	P23591	GDP-L-fucose synthase OS=Mus musculus OX=10090 GN=Gfus PE=1 SV=3	2	-0.231173	-1.19304	0.718046	0.268789	0.105848	0.0643157	1.05601	0.569386	0.590535	0.291593	0.393356	0.418492	0.30796	0.511506	0.712545	0.197855	0.703654
Pdk2	Q9JK42	[Pyruvate dehydrogenase (acetyl-transferring)] kinase isozyme 2, mitochondrial OS=Mus musculus OX=10090 GN=Pdk2 PE=1 SV=2	8	0.734556	0.236484	-2.78394	2.89202	1.34157	-0.590193	-0.122029	0.877966	1.63242	-3.04776	-0.22333	0.373288	0.308004	0.511443	0.0908338	0.796551	0.0987866
Cd93	O89103	Complement component C1q receptor OS=Mus musculus OX=10090 GN=Cd93 PE=1 SV=1	5	-0.497439	-0.338369	0.322172	1.0641	-0.764788	1.07048	0.451673	-0.103892	-0.768719	0.554417	-0.0388771	1.09626	0.308108	0.511297	0.266984	0.838984	0.0762465
Eif4g2	Q62448	Eukaryotic translation initiation factor 4 gamma 2 OS=Mus musculus OX=10090 GN=Eif4g2 PE=1 SV=2	7	-0.0792393	-0.272965	0.0771149	0.43021	-0.208331	0.000138909	0.25767	-0.40623	-0.226706	1.52246	-0.88843	0.208144	0.308487	0.510763	-0.237229	0.889364	-0.0509205
Edf1	Q9JMG1	Endothelial differentiation-related factor 1 OS=Mus musculus OX=10090 GN=Edf1 PE=1 SV=1	5	0.540562	-2.13007	-0.212141	0.277038	-0.406557	0.0531403	1.15114	1.30656	-0.156697	0.327275	0.45842	0.37723	0.309823	0.508887	0.604988	0.21114	0.67543
Parl	Q5XJY4	Presenilins-associated rhomboid-like protein, mitochondrial OS=Mus musculus OX=10090 GN=Parl PE=1 SV=1	3	-0.525055	-0.196701	-0.868598	-0.043314	-0.454615	-0.54766	1.24684	0.625633	0.650265	-0.466088	1.17638	0.276091	0.311397	0.506686	1.163	0.0666678	1.17608
Apoa4	P06728	Apolipoprotein A-IV OS=Mus musculus OX=10090 GN=Apoa4 PE=1 SV=3	24	-1.81981	-1.11677	-0.754912	-0.051024	-2.33506	2.35475	0.366815	-1.68676	-0.723475	3.38142	1.2718	1.27466	0.311544	0.50648	1.39093	0.243579	0.61336
Ctps1	P70698	CTP synthase 1 OS=Mus musculus OX=10090 GN=Ctps1 PE=1 SV=2	11	-0.855964	-0.880757	3.34784	-3.36281	-0.743098	0.157864	-0.59197	-0.244483	-3.74813	2.86495	1.40185	0.18843	0.311678	0.506294	1.43465	0.828499	0.0817079
Prdx4	O08807	Peroxiredoxin-4 OS=Mus musculus OX=10090 GN=Prdx4 PE=1 SV=1	5	-1.32436	-1.75354	0.357728	0.0427323	-0.694845	1.87095	-0.773248	0.528411	0.782571	1.46987	0.419467	0.998309	0.311784	0.506146	1.97986	0.0374621	1.42641
Pmpcb	Q9CXT8	Mitochondrial-processing peptidase subunit beta OS=Mus musculus OX=10090 GN=Pmpcb PE=1 SV=1	11	-0.388654	0.519023	-0.789485	0.129664	0.864721	-0.349112	0.477607	0.0324323	0.640016	-0.189589	1.24234	0.692289	0.311961	0.5059	0.724878	0.249856	0.60231
Mta2	Q9R190	Metastasis-associated protein MTA2 OS=Mus musculus OX=10090 GN=Mta2 PE=1 SV=1	8	0.0193521	0.11326	0.238702	0.0962783	0.84301	0.484642	0.0718911	-0.106339	0.0183826	0.0510892	-0.865566	0.1772	0.312151	0.505635	-0.157238	0.2384	-0.622694
Phpt1	Q9DAK9	14 kDa phosphohistidine phosphatase OS=Mus musculus OX=10090 GN=Phpt1 PE=1 SV=1	3	0.269686	-0.0437725	-1.99645	0.843125	-0.156999	-0.477482	0.553766	-0.28495	1.4828	0.435465	0.352633	0.242156	0.31229	0.505441	0.437822	0.199051	0.701036
Capzb	P47757-2	Isoform 2 of F-actin-capping protein subunit beta OS=Mus musculus OX=10090 GN=Capzb	1	-0.253545	-1.56946	-1.39102	0.82433	-1.82343	-0.609796	2.35375	1.15542	0.225525	0.96903	0.652434	1.49829	0.313422	0.503871	2.20175	0.00748397	2.12587
Fam174b	Q8K064	Membrane protein FAM174B OS=Mus musculus OX=10090 GN=Fam174b PE=2 SV=2	1	0.852095	-0.857056	-1.22838	1.16367	-0.0843984	-0.283937	0.516881	-0.283316	0.144813	0.902559	-0.643185	1.0733	0.314055	0.502994	0.787804	0.536172	0.270696
Fmnl1	Q9JL26	Formin-like protein 1 OS=Mus musculus OX=10090 GN=Fmnl1 PE=1 SV=1	1	0.987937	-0.566973	-2.06469	1.7488	-0.840215	-0.313103	2.86525	-0.157234	0.403889	0.0989951	-3.18872	1.28482	0.315087	0.50157	0.537854	0.899968	0.0457732
Mecp2	Q9Z2D6	Methyl-CpG-binding protein 2 OS=Mus musculus OX=10090 GN=Mecp2 PE=1 SV=1	3	-0.0302286	-1.12079	-2.28104	2.00153	0.0381723	-2.46317	1.86216	1.24426	2.44645	-1.29947	-1.74255	2.07096	0.315131	0.501509	1.09318	0.364163	0.438705
Mdp1	Q9D967	Magnesium-dependent phosphatase 1 OS=Mus musculus OX=10090 GN=Mdp1 PE=1 SV=1	6	-0.769561	0.430588	-0.168817	-0.603378	0.647723	1.21498	0.451337	0.548269	0.127484	-0.435217	-0.257607	0.718347	0.315147	0.501487	0.103755	0.688603	0.162031
Lzic	Q8K3C3	Protein LZIC OS=Mus musculus OX=10090 GN=Lzic PE=1 SV=1	2	-0.280135	-1.29195	-0.21161	0.749054	-0.724061	-0.642984	0.845743	0.833411	0.24144	0.531495	0.520154	0.333169	0.316039	0.500259	0.805959	0.0180128	1.74442
Ndufa2	Q9CQ75	NADH dehydrogenase [ubiquinone] 1 alpha subcomplex subunit 2 OS=Mus musculus OX=10090 GN=Ndufa2 PE=1 SV=3	7	1.09712	0.298922	-0.82744	1.68359	0.568843	0.0632965	1.25396	-0.755938	-0.399028	-1.40796	-0.93408	0.61248	0.316348	0.499835	-1.14393	0.100501	-0.997829
Gtf2e2	Q9D902	General transcription factor IIE subunit 2 OS=Mus musculus OX=10090 GN=Gtf2e2 PE=1 SV=2	1	0.0203905	-0.14368	-0.670683	1.74289	0.490029	0.314127	-0.779409	0.971134	0.0470134	-0.72579	-0.541912	0.545758	0.316912	0.499061	-0.103769	0.693568	-0.158911
Tppp3	Q9CRB6	Tubulin polymerization-promoting protein family member 3 OS=Mus musculus OX=10090 GN=Tppp3 PE=1 SV=1	2	0.431638	1.03313	-1.79247	1.303	0.0587499	0.907612	0.769688	-2.13924	0.465082	0.328792	-1.95974	0.407012	0.316922	0.499047	-1.24711	0.544565	-0.26395
Coq3	Q8BMS4	Ubiquinone biosynthesis O-methyltransferase, mitochondrial OS=Mus musculus OX=10090 GN=Coq3 PE=1 SV=1	8	2.41019	-0.665121	-3.77672	2.04558	0.302029	0.427656	1.50444	-0.0302675	1.21862	-1.69174	-1.59938	1.63117	0.317984	0.497595	-0.149705	0.932665	-0.0302745
Usp5	P56399	Ubiquitin carboxyl-terminal hydrolase 5 OS=Mus musculus OX=10090 GN=Usp5 PE=1 SV=1	14	-0.572596	0.379039	-0.355589	-0.305463	-0.364726	1.42321	1.27298	-0.104555	-0.899693	0.058598	1.27598	0.839347	0.319856	0.495046	0.33261	0.668222	0.175079
Arl6ip5	Q8R5J9	PRA1 family protein 3 OS=Mus musculus OX=10090 GN=Arl6ip5 PE=1 SV=2	2	0.272643	0.0334948	-0.028634	0.491587	0.144235	1.03578	-0.0295708	-0.862957	-0.218368	0.132297	-0.154341	0.284416	0.320335	0.494395	-0.219849	0.215926	-0.665695
Clpx	Q9JHS4	ATP-dependent Clp protease ATP-binding subunit clpX-like, mitochondrial OS=Mus musculus OX=10090 GN=Clpx PE=1 SV=2	4	-0.605462	0.249907	0.401076	0.66514	0.163543	0.221732	0.307062	-0.0649668	0.247772	-0.238395	-0.14395	0.0144899	0.320454	0.494234	-0.354365	0.831551	-0.0801111
Dhdh	Q9DBB8	Trans-1,2-dihydrobenzene-1,2-diol dehydrogenase OS=Mus musculus OX=10090 GN=Dhdh PE=1 SV=1	2	1.16996	-0.108764	-1.71266	2.085	0.0316657	0.275983	0.637735	0.226426	0.285331	-1.44326	-1.70579	0.565623	0.320707	0.493892	-0.499653	0.657571	-0.182057
C1qbp	O35658	Complement component 1 Q subcomponent-binding protein, mitochondrial OS=Mus musculus OX=10090 GN=C1qbp PE=1 SV=1	2	-0.142045	-0.250482	-0.464667	-0.1594	-0.354483	-0.132947	0.250003	-0.235356	1.07864	0.182736	1.07153	0.104308	0.320854	0.493693	0.877614	0.0971176	1.0127
Gal3st2	Q6XQH0	Galactose-3-O-sulfotransferase 2 OS=Mus musculus OX=10090 GN=Gal3st2 PE=2 SV=1	1	0.874146	-0.129966	-2.01218	0.969543	-0.21073	0.43566	0.477645	0.952932	0.602506	-0.625223	-0.934437	0.586618	0.321045	0.493434	0.118608	0.656579	0.182713
Uqcrc2	Q9DB77	Cytochrome b-c1 complex subunit 2, mitochondrial OS=Mus musculus OX=10090 GN=Uqcrc2 PE=1 SV=1	23	-0.903313	1.48739	-0.804921	1.23735	1.91198	-0.341359	0.68161	0.751454	-0.618548	-1.55338	0.278136	1.7644	0.322955	0.490857	0.634715	0.820969	0.0856731
Atp5f1a	Q03265	ATP synthase subunit alpha, mitochondrial OS=Mus musculus OX=10090 GN=Atp5f1a PE=1 SV=1	41	0.616599	0.149881	-2.24984	1.64924	0.762358	-1.14498	1.36432	0.191615	1.26663	-1.44374	0.522033	0.913458	0.323068	0.490706	0.206943	0.559096	0.252514
Mrc1	Q61830	Macrophage mannose receptor 1 OS=Mus musculus OX=10090 GN=Mrc1 PE=1 SV=2	3	-2.35755	1.28207	-0.35943	-0.0879098	1.50774	1.2809	-0.14213	-0.643243	-1.59606	-1.30312	1.19423	0.955924	0.323814	0.489705	-0.613753	0.928385	-0.0322719
Ehd1	Q9WVK4	EH domain-containing protein 1 OS=Mus musculus OX=10090 GN=Ehd1 PE=1 SV=1	12	0.0718411	-0.647322	-0.909837	-0.236652	-0.401397	-0.320221	0.471605	0.399121	1.07085	0.208247	1.76628	0.368886	0.323991	0.489467	1.38231	0.038263	1.41722
Pdp1	Q3UV70	[Pyruvate dehydrogenase [acetyl-transferring]]-phosphatase 1, mitochondrial OS=Mus musculus OX=10090 GN=Pdp1 PE=1 SV=1	4	-0.745708	0.55264	-0.490705	1.82881	0.483674	-0.619671	0.37454	0.834812	1.79307	-1.21325	-1.98759	0.919812	0.324291	0.489065	0.301489	0.941129	0.0263508
Pabpc1	P29341	Polyadenylate-binding protein 1 OS=Mus musculus OX=10090 GN=Pabpc1 PE=1 SV=2	17	-1.5582	-0.687573	0.305814	-0.181535	0.263807	-0.544019	0.0358669	0.693279	-0.0791875	0.869663	0.901415	0.614739	0.3243	0.489053	1.46904	0.0645806	1.1899
Homer1	Q9Z2Y3-2	Isoform 2 of Homer protein homolog 1 OS=Mus musculus OX=10090 GN=Homer1	2	0.314422	-0.401804	-0.756474	0.0107221	0.192428	0.0169211	-0.143703	0.332267	0.112063	0.331124	1.20296	0.415626	0.325732	0.48714	0.733499	0.102582	0.988928
Ehbp1	Q69ZW3	EH domain-binding protein 1 OS=Mus musculus OX=10090 GN=Ehbp1 PE=1 SV=3	1	1.09101	-1.21259	-0.850877	1.67085	1.43978	0.231129	-0.745471	-0.384664	-0.0844524	-0.570042	-1.11953	1.68633	0.326228	0.486478	0.373524	0.754193	0.122517
Slc25a13	Q9QXX4	Calcium-binding mitochondrial carrier protein Aralar2 OS=Mus musculus OX=10090 GN=Slc25a13 PE=1 SV=1	23	-1.63807	1.78302	-1.22313	1.83662	2.57652	-1.00645	0.762151	0.226181	-0.185799	-2.06042	0.185437	2.52252	0.326341	0.486328	1.22295	0.932009	0.03058
Cpd	O89001	Carboxypeptidase D OS=Mus musculus OX=10090 GN=Cpd PE=1 SV=2	2	0.317994	-1.04278	0.294105	-0.258854	0.527211	1.5123	0.181917	-1.57363	-0.756341	0.941099	0.676968	0.0604595	0.326457	0.486174	-0.333792	0.967328	-0.0144263
Selenbp1	P17563	Methanethiol oxidase OS=Mus musculus OX=10090 GN=Selenbp1 PE=1 SV=2	12	0.0745065	0.667463	-2.07047	2.01159	1.74206	-0.327372	-0.590845	0.161278	0.606319	-1.70531	-0.691543	0.63284	0.327887	0.484276	-0.339639	0.970718	-0.0129069
Arhgap17	Q3UIA2	Rho GTPase-activating protein 17 OS=Mus musculus OX=10090 GN=Arhgap17 PE=1 SV=1	1	-1.53366	0.311648	-0.607205	0.74469	0.794474	-1.34405	0.654605	-0.306152	1.11102	0.125814	1.00325	1.30685	0.328378	0.483626	1.17173	0.129642	0.887256
Psme1	P97371	Proteasome activator complex subunit 1 OS=Mus musculus OX=10090 GN=Psme1 PE=1 SV=2	11	1.13259	-0.589713	-2.36259	1.20922	-0.816206	0.24798	1.42343	-0.604371	1.77602	-0.0811741	-0.237545	1.31831	0.329388	0.482292	0.430353	0.471581	0.326443
Memo1	Q91VH6	Protein MEMO1 OS=Mus musculus OX=10090 GN=Memo1 PE=1 SV=1	3	-1.07655	-0.769667	0.404173	0.59434	-1.34021	0.705016	1.9455	-0.310616	-1.30986	0.167085	1.63626	1.41934	0.330045	0.481426	0.697901	0.548079	0.261157
Msl1	Q6PDM1	Male-specific lethal 1 homolog OS=Mus musculus OX=10090 GN=Msl1 PE=1 SV=1	1	3.20781	-0.946823	-0.88905	-0.0674693	-0.652056	-2.27973	-0.687161	-0.598891	-0.440797	0.210725	-0.023285	0.219442	0.330685	0.480586	0.657009	0.591964	0.227704
Cars2	Q8BYM8	Probable cysteine--tRNA ligase, mitochondrial OS=Mus musculus OX=10090 GN=Cars2 PE=1 SV=2	3	0.311411	0.0435718	-0.894985	-0.0948252	-0.050032	0.255283	1.09106	-0.0493865	0.639786	0.13731	-0.791825	0.0590539	0.331144	0.479983	0.000390018	0.73914	0.131274
Sdhb	Q9CQA3	Succinate dehydrogenase [ubiquinone] iron-sulfur subunit, mitochondrial OS=Mus musculus OX=10090 GN=Sdhb PE=1 SV=1	18	0.63664	0.184085	-1.72391	1.56271	-0.0142967	-0.402237	1.1798	-0.420171	0.195475	-1.12752	0.369182	0.398667	0.331692	0.479264	-0.296434	0.94225	-0.025834
Gfm1	Q8K0D5	Elongation factor G, mitochondrial OS=Mus musculus OX=10090 GN=Gfm1 PE=1 SV=1	23	0.0842105	0.138806	-0.815834	-0.0620631	-0.564167	0.936448	1.77156	-0.440992	0.409614	-0.063229	-0.23549	0.352982	0.331753	0.479186	-0.23357	0.746099	-0.127204
Gcdh	Q60759	Glutaryl-CoA dehydrogenase, mitochondrial OS=Mus musculus OX=10090 GN=Gcdh PE=1 SV=2	11	-1.89931	1.15744	-0.464482	-0.0565351	1.60867	0.352723	0.179871	-1.30396	-0.513748	-1.12265	-0.515355	0.730779	0.332043	0.478806	-0.354518	0.578416	-0.237759
Mov10l1	Q99MV5	RNA helicase Mov10l1 OS=Mus musculus OX=10090 GN=Mov10l1 PE=1 SV=1	1	0.891481	-0.303153	-1.91677	1.48616	-0.0441653	0.204952	0.0273026	-0.0233726	2.08169	-0.965062	-1.63823	0.41928	0.332351	0.478403	-0.191064	0.804672	-0.094381
Xpo4	Q9ESJ0	Exportin-4 OS=Mus musculus OX=10090 GN=Xpo4 PE=1 SV=2	1	-0.944177	-0.766055	0.600122	1.67406	-0.423865	0.0586374	0.112545	0.748938	-0.0556788	-0.683741	-0.0927937	0.851646	0.332502	0.478205	0.691818	0.543739	0.26461
Hspa5	P20029	Endoplasmic reticulum chaperone BiP OS=Mus musculus OX=10090 GN=Hspa5 PE=1 SV=3	31	-0.945661	-2.09579	0.370609	0.107612	-0.86745	-0.416845	0.684924	1.53713	-0.259415	1.36176	1.11758	0.791045	0.332755	0.477876	2.18533	0.0629016	1.20134
Atp5f1d	Q9D3D9	ATP synthase subunit delta, mitochondrial OS=Mus musculus OX=10090 GN=Atp5f1d PE=1 SV=1	3	0.753788	0.292161	-0.569525	0.791055	1.12509	0.486251	0.0421176	-0.431472	-0.242757	-1.54369	0.158173	0.346492	0.334447	0.475673	-0.629276	0.267002	-0.573486
Bpnt1	Q9Z0S1	3'(2'),5'-bisphosphate nucleotidase 1 OS=Mus musculus OX=10090 GN=Bpnt1 PE=1 SV=2	3	-2.17256	0.732407	-0.302911	-0.280138	1.63544	0.905333	-0.590913	0.148687	-3.03267	1.99823	1.49886	0.615508	0.336354	0.473203	1.12668	0.648604	0.18802
Marcks	P26645	Myristoylated alanine-rich C-kinase substrate OS=Mus musculus OX=10090 GN=Marcks PE=1 SV=2	3	0.973484	-1.5717	-2.21341	1.36021	-1.39333	-0.520444	2.26644	0.437831	2.96737	0.604759	-2.02103	1.99158	0.336485	0.473035	2.09299	0.369402	0.432501
Tpm3	P21107	Tropomyosin alpha-3 chain OS=Mus musculus OX=10090 GN=Tpm3 PE=1 SV=3	3	0.947469	-0.962698	-1.4323	0.703924	-0.477171	0.0703075	0.733788	0.854812	0.475387	0.435899	-1.33592	1.34981	0.337566	0.471641	1.41834	0.514235	0.288838
Nek7	Q9ES74	Serine/threonine-protein kinase Nek7 OS=Mus musculus OX=10090 GN=Nek7 PE=1 SV=1	2	-0.0938652	-0.0841076	0.196285	0.729278	-0.385979	0.499504	0.452483	-0.363048	-0.0557113	-0.150984	-0.156588	0.560101	0.337606	0.47159	-0.0696785	0.150124	-0.82355
Zmpste24	Q80W54	CAAX prenyl protease 1 homolog OS=Mus musculus OX=10090 GN=Zmpste24 PE=1 SV=2	1	0.712504	-0.926264	-0.868268	1.16085	0.109557	-0.470931	0.307358	0.582106	-0.162279	0.190706	-0.20439	1.07673	0.337616	0.471577	0.882482	0.396509	0.401747
Pbx1	P41778	Pre-B-cell leukemia transcription factor 1 OS=Mus musculus OX=10090 GN=Pbx1 PE=1 SV=2	1	-0.862137	1.238	-0.651348	1.17066	0.463831	0.53479	0.0830098	0.539559	-0.270412	-0.949249	-0.606719	1.15066	0.338531	0.470402	0.212782	0.746937	0.126716
Ndufb5	Q9CQH3	NADH dehydrogenase [ubiquinone] 1 beta subcomplex subunit 5, mitochondrial OS=Mus musculus OX=10090 GN=Ndufb5 PE=1 SV=1	6	1.09348	-1.09495	-2.06195	1.61914	-0.316459	-1.07217	1.96665	0.763701	0.664814	-1.44774	-0.633915	1.74629	0.339219	0.46952	1.1104	0.623745	0.204993
Spryd4	Q91WK1	SPRY domain-containing protein 4 OS=Mus musculus OX=10090 GN=Spryd4 PE=1 SV=1	6	-0.621543	0.647862	-0.686596	-0.277972	1.6044	-0.226084	0.723471	0.927622	0.155291	-0.698659	0.143646	0.870236	0.340135	0.468348	0.771011	0.539776	0.267786
Rsc1a1	Q9ER99	Regulatory solute carrier protein family 1 member 1 OS=Mus musculus OX=10090 GN=Rsc1a1 PE=1 SV=2	1	-0.0880109	0.880511	-2.30619	0.0447307	0.28108	0.0373453	1.22927	0.457351	1.08498	-2.29969	0.315615	0.250916	0.340496	0.467887	0.474494	0.753198	0.123091
Myh14	Q6URW6	Myosin-14 OS=Mus musculus OX=10090 GN=Myh14 PE=1 SV=1	3	-1.22199	0.604285	0.0919494	0.137566	-0.480196	1.16828	1.37102	-0.812144	0.519725	-0.210178	0.346683	0.560974	0.340855	0.467431	-0.0236969	0.822939	-0.0846324
Hp1bp3	Q3TEA8	Heterochromatin protein 1-binding protein 3 OS=Mus musculus OX=10090 GN=Hp1bp3 PE=1 SV=1	12	0.267851	0.407514	-1.3355	2.63287	1.2293	-1.04424	0.578232	0.72512	0.0226467	-1.94976	-0.28722	0.635914	0.341172	0.467027	-0.400137	0.859615	-0.0656959
Vamp3	P63024	Vesicle-associated membrane protein 3 OS=Mus musculus OX=10090 GN=Vamp3 PE=1 SV=1	3	0.10493	0.296017	0.350127	0.393081	0.73664	0.329995	0.181555	0.284755	0.258628	-0.779313	-1.06889	0.0655213	0.341605	0.466476	-0.556359	0.22732	-0.643362
Isca1	Q9D924	Iron-sulfur cluster assembly 1 homolog, mitochondrial OS=Mus musculus OX=10090 GN=Isca1 PE=2 SV=1	3	0.398686	0.00159399	0.224404	0.0727577	0.395618	0.568917	0.462761	-0.897474	0.244679	-0.127486	-0.627724	0.204785	0.341844	0.466172	-0.602009	0.137045	-0.863136
Mrpl1	Q99N96	39S ribosomal protein L1, mitochondrial OS=Mus musculus OX=10090 GN=Mrpl1 PE=1 SV=2	3	0.812099	-0.973266	-1.25999	0.924673	-0.507019	-0.56035	2.54804	0.406023	-0.195099	-0.81901	0.827111	1.18209	0.341988	0.465989	1.07873	0.477597	0.320939
Bag5	Q8CI32	BAG family molecular chaperone regulator 5 OS=Mus musculus OX=10090 GN=Bag5 PE=1 SV=1	1	4.2425	-1.02482	-1.15917	-0.60207	-0.778776	-0.798722	-1.35277	-1.10809	-0.301559	-0.523096	-1.06275	0.236072	0.343536	0.464027	0.2319	0.384618	0.41497
Gna11	P21278	Guanine nucleotide-binding protein subunit alpha-11 OS=Mus musculus OX=10090 GN=Gna11 PE=1 SV=1	3	-1.9217	0.168245	-0.0603705	0.479419	0.0885812	-1.00695	1.40821	0.74019	0.628582	-0.159946	0.562733	0.344371	0.343813	0.463678	0.656028	0.143496	0.843159
Arhgef7	Q9ES28	Rho guanine nucleotide exchange factor 7 OS=Mus musculus OX=10090 GN=Arhgef7 PE=1 SV=2	4	0.342313	-2.09567	-0.961358	0.21345	-1.44523	0.0953237	1.12452	0.0424804	1.35808	1.35279	-1.18595	1.11575	0.343874	0.4636	1.65899	0.222842	0.652004
Necap2	Q9D1J1	Adaptin ear-binding coat-associated protein 2 OS=Mus musculus OX=10090 GN=Necap2 PE=1 SV=1	1	-1.19093	1.03275	-0.188567	-0.00537882	0.400093	1.68471	0.353718	-0.470997	-0.135593	0.181066	-0.70552	0.565472	0.344473	0.462844	-0.114728	0.786439	-0.104335
Man2a1	P27046	Alpha-mannosidase 2 OS=Mus musculus OX=10090 GN=Man2a1 PE=1 SV=2	2	0.0874301	0.0233157	-1.26263	0.090816	0.520083	2.26228	-0.849492	-1.28326	-0.291803	1.21711	0.0694081	0.282134	0.345259	0.461856	-0.134513	0.680105	-0.167424
Itih2	Q61703	Inter-alpha-trypsin inhibitor heavy chain H2 OS=Mus musculus OX=10090 GN=Itih2 PE=1 SV=1	7	-2.2053	0.859856	-0.0543598	0.409071	-1.09183	2.44403	1.20718	-2.4114	-3.05979	2.75718	0.183692	0.862487	0.345263	0.46185	-1.05949	0.928005	-0.0324497
Tmed4	Q8R1V4	Transmembrane emp24 domain-containing protein 4 OS=Mus musculus OX=10090 GN=Tmed4 PE=1 SV=1	1	0.33073	-0.16252	-0.977937	1.30068	-0.657343	-0.179333	1.23818	0.124211	0.876431	-0.551447	-1.01778	0.691942	0.346307	0.460538	-0.0510976	0.835284	-0.0781657
Iqgap1	Q9JKF1	Ras GTPase-activating-like protein IQGAP1 OS=Mus musculus OX=10090 GN=Iqgap1 PE=1 SV=2	17	-0.693136	0.342234	-0.476973	0.176746	0.164234	0.346639	-0.421264	-0.273736	0.726828	1.02325	0.361112	0.647463	0.347128	0.45951	1.02094	0.142598	0.845886
Spin1	Q61142	Spindlin-1 OS=Mus musculus OX=10090 GN=Spin1 PE=1 SV=2	1	-5.27524	0.190622	-0.00543767	2.15416	-0.278632	1.74751	-2.3679	0.941239	1.52715	0.877872	-0.867791	0.739876	0.347232	0.45938	0.914993	0.211639	0.674404
Snx3	O70492	Sorting nexin-3 OS=Mus musculus OX=10090 GN=Snx3 PE=1 SV=3	4	0.149177	-0.774287	0.0289743	-0.240355	1.5876	-0.180068	0.346026	0.777522	0.538895	0.0514099	-1.14944	0.0540047	0.347948	0.458486	0.266178	0.671273	0.173101
Samhd1	Q60710	Deoxynucleoside triphosphate triphosphohydrolase SAMHD1 OS=Mus musculus OX=10090 GN=Samhd1 PE=1 SV=3	2	-0.134901	0.516562	-1.0873	0.623282	0.365374	0.146644	-0.234842	0.485726	-0.232222	-0.442033	0.912552	0.39091	0.348324	0.458016	0.261652	0.474727	0.323557
Eci1	P42125	Enoyl-CoA delta isomerase 1, mitochondrial OS=Mus musculus OX=10090 GN=Eci1 PE=1 SV=2	14	0.843192	-0.841138	-3.07803	2.91066	0.670963	-2.31009	1.22976	1.11246	2.075	-2.29842	-0.373579	1.7915	0.349556	0.456483	1.21058	0.469222	0.328621
Serping1	P97290	Plasma protease C1 inhibitor OS=Mus musculus OX=10090 GN=Serping1 PE=1 SV=3	1	-2.54252	0.0843466	-0.827444	0.220041	0.459475	-1.42246	-0.295677	1.06376	0.910861	1.30518	1.92684	0.789627	0.350927	0.454784	2.01191	0.0184082	1.73499
Nme4	Q9WV84	Nucleoside diphosphate kinase, mitochondrial OS=Mus musculus OX=10090 GN=Nme4 PE=1 SV=1	1	-0.471558	0.539769	0.111437	1.28462	0.354258	0.765014	-0.272778	-0.184864	-0.714792	0.564849	-1.56514	0.448199	0.351273	0.454356	-0.561265	0.402002	-0.395772
Hbb-b1	P02088	Hemoglobin subunit beta-1 OS=Mus musculus OX=10090 GN=Hbb-b1 PE=1 SV=2	8	-8.50552	-1.78627	-0.250571	2.76289	-8.70072	4.02636	6.2518	-14.623	-9.60466	3.24329	11.9447	5.1809	0.352245	0.453156	-1.39442	0.873128	-0.0589223
Crip2	Q9DCT8	Cysteine-rich protein 2 OS=Mus musculus OX=10090 GN=Crip2 PE=1 SV=1	12	0.0414327	-0.398818	-1.10964	1.3415	-0.0829588	-1.17318	0.905645	1.03221	-0.345541	-0.449289	1.25661	0.810161	0.352553	0.452776	0.742152	0.209879	0.678032
Hnrnpul1	Q8VDM6	Heterogeneous nuclear ribonucleoprotein U-like protein 1 OS=Mus musculus OX=10090 GN=Hnrnpul1 PE=1 SV=1	4	-0.332495	-0.130721	1.42926	-0.208179	0.178392	-0.898945	-0.00681041	0.889173	0.442659	-0.794193	-0.290408	0.0232263	0.352605	0.452712	0.206847	0.70252	0.153341
Akap12	Q9WTQ5	A-kinase anchor protein 12 OS=Mus musculus OX=10090 GN=Akap12 PE=1 SV=1	19	0.930102	-0.799083	-1.53372	0.424946	-0.673282	0.175601	1.54721	-0.493409	2.36465	0.565318	-1.97846	1.09936	0.352782	0.452493	0.835037	0.65896	0.181141
Stat6	P52633	Signal transducer and transcription activator 6 OS=Mus musculus OX=10090 GN=Stat6 PE=1 SV=2	1	0.742017	-0.588143	-0.50021	0.698017	-0.0786265	0.166698	0.433267	-0.345012	0.297755	0.185655	-0.483106	0.800192	0.352804	0.452466	0.420531	0.947838	0.0232658
Tppp	Q7TQD2	Tubulin polymerization-promoting protein OS=Mus musculus OX=10090 GN=Tppp PE=1 SV=1	1	0.651549	-1.50153	-1.95327	-0.739374	-0.965558	0.236585	2.01189	1.00635	0.86883	1.15924	-1.08896	1.25014	0.353259	0.451907	2.43912	0.18244	0.738879
Slc25a31	Q3V132	ADP/ATP translocase 4 OS=Mus musculus OX=10090 GN=Slc25a31 PE=1 SV=1	1	-2.76627	1.46974	0.0307887	-0.00693511	0.82322	1.16268	0.753363	-0.129304	-1.16062	-1.05706	1.99565	0.757503	0.353437	0.451688	-0.623973	0.814914	-0.0888885
Slc25a3	Q8VEM8	Phosphate carrier protein, mitochondrial OS=Mus musculus OX=10090 GN=Slc25a3 PE=1 SV=1	15	-0.193098	-1.33834	-1.3948	1.5171	-0.987001	-1.62549	1.19401	0.723115	-0.0936427	-1.32051	-0.34091	1.44184	0.355081	0.449672	1.12106	0.282588	0.548847
Gsta4	P24472	Glutathione S-transferase A4 OS=Mus musculus OX=10090 GN=Gsta4 PE=1 SV=3	2	0.890111	-0.403708	-0.622364	1.11275	-0.0898361	0.320862	0.481475	-0.265711	0.288503	-0.915139	-0.116968	0.804877	0.355733	0.448876	0.212369	0.692236	0.159746
Cep250	Q60952	Centrosome-associated protein CEP250 OS=Mus musculus OX=10090 GN=Cep250 PE=1 SV=4	1	0.282769	0.311358	0.279901	0.842792	0.198993	0.753532	0.20432	0.848645	0.17917	-0.923081	-2.72184	0.196158	0.355766	0.448835	-0.654724	0.352547	-0.452783
Naxe	Q8K4Z3	NAD(P)H-hydrate epimerase OS=Mus musculus OX=10090 GN=Naxe PE=1 SV=1	7	-0.207432	0.179081	-0.299037	0.236856	1.44927	-0.53026	0.431879	0.0951682	0.834369	-0.805714	0.304404	0.541799	0.355848	0.448735	0.407218	0.630658	0.200206
Hsd17b12	O70503	Very-long-chain 3-oxoacyl-CoA reductase OS=Mus musculus OX=10090 GN=Hsd17b12 PE=1 SV=1	2	-0.412418	-0.421325	1.60678	-1.01571	-0.409048	0.144171	-0.254963	-0.136021	-0.534192	0.899023	0.849449	0.0804129	0.356733	0.447656	0.769132	0.98722	0.00558591
Cnnm3	Q32NY4	Metal transporter CNNM3 OS=Mus musculus OX=10090 GN=Cnnm3 PE=1 SV=2	1	0.145175	-0.325723	-0.0720276	0.172914	0.222267	-0.328321	0.760964	1.102	-0.0395598	-0.676585	-0.112601	0.269618	0.356886	0.44747	-0.00405278	0.751389	-0.124135
Uqcr10	Q8R1I1	Cytochrome b-c1 complex subunit 9 OS=Mus musculus OX=10090 GN=Uqcr10 PE=1 SV=1	2	-1.20405	-0.598213	-2.91078	0.333132	-1.86071	-1.07629	-0.432576	0.198212	4.16986	-0.733198	1.01099	0.449617	0.356889	0.447467	1.80865	0.105731	0.975798
Iws1	Q8C1D8	Protein IWS1 homolog OS=Mus musculus OX=10090 GN=Iws1 PE=1 SV=1	2	0.218719	-0.369733	0.347047	0.232925	1.31867	-0.0074523	0.309515	-0.820789	-0.0795063	-0.0910589	-0.441349	0.0525013	0.357305	0.446961	-0.484923	0.188057	-0.725711
Rbm39	Q8VH51	RNA-binding protein 39 OS=Mus musculus OX=10090 GN=Rbm39 PE=1 SV=2	7	-1.5232	-0.01493	0.211113	0.281584	1.29427	0.281839	-0.841388	0.549359	-0.341393	0.04768	1.37189	0.296642	0.358107	0.445987	0.31345	0.236488	0.626191
Psmd1	Q3TXS7	26S proteasome non-ATPase regulatory subunit 1 OS=Mus musculus OX=10090 GN=Psmd1 PE=1 SV=1	11	-0.33015	-0.774301	0.379843	-0.519127	-0.0975832	0.718289	0.906792	0.0788224	0.753356	0.451434	-0.478072	0.640503	0.358135	0.445953	0.595278	0.341289	0.466878
Eif2ak4	Q9QZ05	eIF-2-alpha kinase GCN2 OS=Mus musculus OX=10090 GN=Eif2ak4 PE=1 SV=2	1	1.04655	-1.38481	-0.496216	1.00624	-0.576414	0.689227	0.697138	1.5992	0.888691	-1.60963	-2.21725	1.1894	0.359014	0.444888	0.135748	0.965694	0.0151604
Asph	Q8BSY0-2	Isoform 2 of Aspartyl/asparaginyl beta-hydroxylase OS=Mus musculus OX=10090 GN=Asph	1	-0.975593	0.390504	-0.484426	-0.187232	-0.36688	0.0677602	1.43786	0.652627	0.657757	-0.648267	0.884299	0.42469	0.359177	0.444692	1.13962	0.220868	0.655867
Prdx6	O08709	Peroxiredoxin-6 OS=Mus musculus OX=10090 GN=Prdx6 PE=1 SV=3	9	1.39405	-2.02421	-1.69738	1.40814	-0.943113	-0.235143	1.24617	-0.587259	0.529227	-0.0699548	0.520098	2.2029	0.359616	0.444161	1.92245	0.406575	0.390859
Surf1	P09925	Surfeit locus protein 1 OS=Mus musculus OX=10090 GN=Surf1 PE=1 SV=3	2	0.255048	0.128909	-0.15944	0.159527	0.555695	1.2537	-0.159588	-0.945031	0.452451	-0.177927	-0.358865	0.228702	0.359937	0.443774	-0.397305	0.393061	-0.40554
Gata4	Q08369	Transcription factor GATA-4 OS=Mus musculus OX=10090 GN=Gata4 PE=1 SV=4	1	-1.11129	-0.0189901	0.394963	-0.249638	0.97756	0.751985	-0.284038	-0.0452739	-1.05681	-0.698447	2.29378	0.270164	0.361513	0.441876	-0.35287	0.718916	-0.143322
Arf3	P61205	ADP-ribosylation factor 3 OS=Mus musculus OX=10090 GN=Arf3 PE=2 SV=2	7	-0.26476	-0.432658	-0.809783	1.43847	0.067833	-1.29501	0.534896	2.93597	0.664109	-0.771716	-1.09133	0.734022	0.362414	0.440795	0.378854	0.430808	0.365717
Myo1b	P46735	Unconventional myosin-Ib OS=Mus musculus OX=10090 GN=Myo1b PE=1 SV=3	15	-0.816971	-0.0255837	-0.662543	0.553562	-0.403662	-0.944542	1.21145	0.648235	2.65431	-0.137428	-0.487236	0.737493	0.362585	0.44059	0.917947	0.229546	0.63913
Rbfox2	Q8BP71-8	Isoform 8 of RNA binding protein fox-1 homolog 2 OS=Mus musculus OX=10090 GN=Rbfox2	3	-0.670029	0.030173	-0.215311	0.505054	0.303776	0.768216	-0.870273	-1.18846	0.360157	1.36531	-0.261589	0.619726	0.362605	0.440566	0.264595	0.613606	0.212111
Ak3	Q9WTP7	GTP:AMP phosphotransferase AK3, mitochondrial OS=Mus musculus OX=10090 GN=Ak3 PE=1 SV=3	12	1.2395	-0.264672	-2.28633	2.98532	0.431597	-1.03245	1.09385	0.365132	1.8002	-1.9281	-1.44269	1.02739	0.362619	0.44055	-0.274105	0.922405	-0.0350782
Loxl1	P97873	Lysyl oxidase homolog 1 OS=Mus musculus OX=10090 GN=Loxl1 PE=2 SV=3	1	-1.40774	0.0412157	0.67911	0.123679	-0.120064	1.66878	0.229056	-1.77805	0.148054	-0.0278794	1.15997	0.135152	0.363013	0.440078	0.0188716	0.910738	0.0406067
Rab1b	Q9D1G1	Ras-related protein Rab-1B OS=Mus musculus OX=10090 GN=Rab1b PE=1 SV=1	11	-0.33408	-1.40224	-0.111004	-0.149029	-0.892065	-0.109036	0.804169	0.735918	0.239749	1.09607	0.751625	0.205047	0.363044	0.440041	1.07785	0.020082	1.69719
Cox20	Q9D7J4	Cytochrome c oxidase assembly protein COX20, mitochondrial OS=Mus musculus OX=10090 GN=Cox20 PE=1 SV=1	2	-0.62222	1.35412	-0.285157	-0.141808	1.7741	2.06662	0.210613	-0.821591	-1.58382	-0.787551	-0.222254	1.27751	0.363748	0.439199	-0.519414	0.160247	-0.795211
Idh3a	Q9D6R2	Isocitrate dehydrogenase [NAD] subunit alpha, mitochondrial OS=Mus musculus OX=10090 GN=Idh3a PE=1 SV=1	17	0.797838	-0.616484	-2.57892	1.13262	-1.03673	-0.566243	1.91687	0.525025	0.0978726	-0.654371	1.36799	0.899672	0.363805	0.439131	0.927933	0.290614	0.536684
Hnrnpa3	Q8BG05	Heterogeneous nuclear ribonucleoprotein A3 OS=Mus musculus OX=10090 GN=Hnrnpa3 PE=1 SV=1	12	-0.479389	0.327294	-0.722548	0.866225	0.606548	-0.900594	0.399324	1.67651	0.144596	-0.808876	-1.09176	0.982325	0.364002	0.438896	0.147249	0.743338	0.128814
Rheb	Q921J2	GTP-binding protein Rheb OS=Mus musculus OX=10090 GN=Rheb PE=1 SV=1	2	0.235084	-1.15777	-0.605041	0.415503	-1.01911	0.577887	0.159212	0.180698	0.581265	1.02214	0.445593	0.892399	0.365485	0.43713	1.11847	0.0436612	1.3599
Dbi	P31786	Acyl-CoA-binding protein OS=Mus musculus OX=10090 GN=Dbi PE=1 SV=2	6	0.772065	-1.67272	-2.60441	1.21539	-0.887392	-1.64702	1.73662	1.40553	2.51507	-0.563085	0.282747	1.83672	0.365524	0.437084	2.51686	0.132278	0.878513
Ankrd44	B2RXR6	Serine/threonine-protein phosphatase 6 regulatory ankyrin repeat subunit B OS=Mus musculus OX=10090 GN=Ankrd44 PE=1 SV=1	1	-0.621273	0.335539	-0.823818	-0.0925174	0.759935	1.00559	-0.839898	-1.03933	0.680473	1.69641	-0.259596	0.954982	0.365598	0.436996	0.831712	0.43919	0.357348
Tuba4a	P68368	Tubulin alpha-4A chain OS=Mus musculus OX=10090 GN=Tuba4a PE=1 SV=1	4	-2.07305	-0.433972	0.71724	-0.852003	-0.454914	1.63374	1.23804	-0.62816	-0.894396	2.26937	0.113009	0.825532	0.365603	0.436991	0.176396	0.48844	0.311189
Tcp1	P11983	T-complex protein 1 subunit alpha OS=Mus musculus OX=10090 GN=Tcp1 PE=1 SV=3	17	-0.550255	-0.543812	2.08109	-2.1736	-0.0574709	0.292714	-0.624349	0.733849	-1.85714	1.04521	1.3801	0.202902	0.366103	0.436397	1.43334	0.997668	0.00101398
Jup	Q02257	Junction plakoglobin OS=Mus musculus OX=10090 GN=Jup PE=1 SV=3	23	-0.210556	0.742006	-1.5803	0.680021	1.08079	-0.372193	-0.0565022	0.744882	0.940381	-0.626293	1.15913	0.522315	0.366485	0.435944	1.05319	0.275188	0.560371
Clpp	O88696	ATP-dependent Clp protease proteolytic subunit, mitochondrial OS=Mus musculus OX=10090 GN=Clpp PE=1 SV=1	6	-0.532813	1.05392	-1.01996	0.203146	1.33715	-0.115338	0.453368	0.570747	0.496817	-1.37147	1.02604	0.86107	0.366514	0.435909	1.0666	0.689012	0.161773
Vldlr	P98156	Very low-density lipoprotein receptor OS=Mus musculus OX=10090 GN=Vldlr PE=1 SV=1	4	-0.802259	0.119185	-0.933854	-0.400212	-0.578547	-0.0725051	0.360738	-0.669602	1.49656	2.36913	-0.0565492	0.5659	0.366842	0.435521	1.52226	0.188877	0.72382
Ckmt2	Q6P8J7	Creatine kinase S-type, mitochondrial OS=Mus musculus OX=10090 GN=Ckmt2 PE=1 SV=1	21	-3.41466	2.10332	-1.79727	-1.59717	-1.69156	5.19672	4.11052	-4.28917	-1.69769	0.193225	3.30534	3.05395	0.367215	0.435079	1.04504	0.866264	0.0623499
Pde2a	Q922S4	cGMP-dependent 3',5'-cyclic phosphodiesterase OS=Mus musculus OX=10090 GN=Pde2a PE=1 SV=4	4	-1.58755	0.408087	0.573628	-0.92097	1.85974	1.81063	0.324303	0.132727	-0.31521	-0.971747	0.284376	0.659379	0.367289	0.434992	-0.499328	0.982416	-0.00770457
Rnf123	Q5XPI3	E3 ubiquitin-protein ligase RNF123 OS=Mus musculus OX=10090 GN=Rnf123 PE=1 SV=1	1	-0.442763	-0.304521	0.417568	0.567118	0.50347	-0.490365	0.439829	-0.170721	-0.584022	0.917982	-0.446238	0.776171	0.369733	0.432112	-0.00395839	0.93556	-0.0289281
Relch	Q148V7	RAB11-binding protein RELCH OS=Mus musculus OX=10090 GN=Relch PE=1 SV=1	1	-1.71435	1.31316	-0.598343	-0.113379	2.38949	0.681632	-0.236498	0.148177	-1.16335	-0.687909	-0.0243915	0.88247	0.369997	0.431802	0.242193	0.909107	0.0413849
Ndufs5	Q99LY9	NADH dehydrogenase [ubiquinone] iron-sulfur protein 5 OS=Mus musculus OX=10090 GN=Ndufs5 PE=1 SV=3	5	-2.54734	1.30457	-1.82307	-0.92954	-0.561458	2.65877	0.159652	-2.24474	-0.747533	0.141095	2.59223	1.62217	0.370168	0.431601	1.51985	0.564896	0.248031
Lrriq1	Q0P5X1	Leucine-rich repeat and IQ domain-containing protein 1 OS=Mus musculus OX=10090 GN=Lrriq1 PE=2 SV=2	1	-0.365569	-0.199893	0.382419	-0.386324	0.289978	0.733668	0.455282	0.818825	-1.03038	-0.493384	1.23207	0.572523	0.370435	0.431288	0.362614	0.781905	0.106846
Cavin1	O54724	Caveolae-associated protein 1 OS=Mus musculus OX=10090 GN=Cavin1 PE=1 SV=1	20	1.01398	-0.5303	-1.61784	1.4004	0.00713668	-0.803945	1.49734	0.555379	1.63414	-1.5593	-0.40671	1.23407	0.370944	0.430692	0.604634	0.690527	0.160819
F2	P19221	Prothrombin OS=Mus musculus OX=10090 GN=F2 PE=1 SV=1	1	-0.827935	-0.927979	0.810657	-0.36996	-0.202041	0.775987	0.955301	0.910876	-0.357549	0.593881	-0.142341	1.11491	0.37187	0.429609	1.05371	0.381241	0.4188
Vdac3	Q60931	Voltage-dependent anion-selective channel protein 3 OS=Mus musculus OX=10090 GN=Vdac3 PE=1 SV=1	11	0.442986	-0.935985	-2.28354	2.44138	0.480929	-2.27587	0.881436	2.34304	1.27286	-1.76813	-0.814698	1.61717	0.372446	0.428937	1.16507	0.402218	0.395539
Hexb	P20060	Beta-hexosaminidase subunit beta OS=Mus musculus OX=10090 GN=Hexb PE=1 SV=2	1	0.124662	0.474179	0.354315	0.64034	0.431783	1.48131	0.112693	-0.825574	-1.17952	-0.906423	-0.105095	0.181746	0.372819	0.428502	-1.22031	0.0130489	-1.88442
Atp5mf	P56135	ATP synthase subunit f, mitochondrial OS=Mus musculus OX=10090 GN=Atp5mf PE=1 SV=3	3	0.319222	0.0456526	-1.09441	0.686713	0.248767	-0.435737	0.309705	0.296614	0.624972	-1.68491	0.766813	0.233583	0.373097	0.428179	0.415141	0.762917	0.117523
Mrpl44	Q9CY73	39S ribosomal protein L44, mitochondrial OS=Mus musculus OX=10090 GN=Mrpl44 PE=1 SV=3	6	0.237347	-0.0793911	-0.756185	1.55701	0.389357	-1.10637	1.31309	1.02677	0.518884	-1.12258	-1.11465	0.930616	0.373162	0.428102	-0.218492	0.971322	-0.0126367
Ddx39b	Q9Z1N5	Spliceosome RNA helicase Ddx39b OS=Mus musculus OX=10090 GN=Ddx39b PE=1 SV=1	11	-0.810774	0.573337	-0.149097	0.57013	1.26825	0.178078	-0.4324	0.0853679	0.471573	-0.338718	-0.569189	0.523201	0.374295	0.426786	0.0224219	0.927814	0.0325391
Antxr2	Q6DFX2	Anthrax toxin receptor 2 OS=Mus musculus OX=10090 GN=Antxr2 PE=1 SV=1	3	1.28786	-0.850097	-1.19272	1.23588	-0.496578	0.21194	1.24281	-0.300051	0.732097	0.226697	-1.76923	1.57401	0.374369	0.4267	0.81342	0.978361	0.00950074
Atp6v1g1	Q9CR51	V-type proton ATPase subunit G 1 OS=Mus musculus OX=10090 GN=Atp6v1g1 PE=1 SV=3	2	0.272545	-0.163687	-0.829925	0.483809	-0.334749	0.85731	-0.267969	-0.273022	0.346931	0.698405	0.252563	0.271607	0.374993	0.425977	0.463434	0.224403	0.64897
Asb2	Q8K0L0	Ankyrin repeat and SOCS box protein 2 OS=Mus musculus OX=10090 GN=Asb2 PE=1 SV=1	4	-1.5002	0.837057	0.40021	-0.602669	0.592722	2.09452	1.03378	-1.2867	-0.0928996	0.180387	-0.425325	0.413044	0.375831	0.425007	-0.659322	0.671998	-0.172632
Ppic	P30412	Peptidyl-prolyl cis-trans isomerase C OS=Mus musculus OX=10090 GN=Ppic PE=1 SV=1	4	-1.31167	0.886119	0.470467	0.397831	1.40923	1.17986	-0.173232	-0.494821	-0.403471	-0.455618	-0.441879	0.318376	0.376378	0.424375	-0.919216	0.448518	-0.34822
Pptc7	Q6NVE9	Protein phosphatase PTC7 homolog OS=Mus musculus OX=10090 GN=Pptc7 PE=1 SV=1	5	0.83714	-0.839685	-0.947637	0.225995	0.182055	-0.38257	0.980631	0.248668	0.0464135	-0.138601	1.05484	1.04371	0.376627	0.424089	0.987226	0.330329	0.481053
Psmd5	Q8BJY1	26S proteasome non-ATPase regulatory subunit 5 OS=Mus musculus OX=10090 GN=Psmd5 PE=1 SV=4	10	-0.0847277	0.686843	-0.75234	0.295951	0.338321	0.0743317	0.498715	0.640024	0.413127	0.00954537	-0.136611	0.401864	0.376826	0.423859	0.296064	0.520131	0.283887
Ckm	P07310	Creatine kinase M-type OS=Mus musculus OX=10090 GN=Ckm PE=1 SV=1	26	0.553679	-1.74134	-2.13223	-0.165108	-2.24796	0.669524	2.93508	-0.0668182	2.25886	0.341402	1.37553	1.99355	0.376955	0.42371	2.59981	0.0764781	1.11646
Itgb1bp2	Q9R000	Integrin beta-1-binding protein 2 OS=Mus musculus OX=10090 GN=Itgb1bp2 PE=1 SV=1	2	3.17624	-0.655634	-0.307155	0.0711746	-0.104246	-0.118794	-1.02032	-0.685835	-0.686509	-0.377598	-1.12162	0.195635	0.377193	0.423436	-0.379017	0.220261	-0.657063
Pea15	Q62048	Astrocytic phosphoprotein PEA-15 OS=Mus musculus OX=10090 GN=Pea15 PE=1 SV=1	3	-1.21557	0.107374	0.406643	0.553779	0.0690674	2.76434	-0.60752	-1.36959	-0.531596	-0.773472	0.00332993	0.204049	0.377229	0.423395	-0.759908	0.454971	-0.342016
Ndufa1	O35683	NADH dehydrogenase [ubiquinone] 1 alpha subcomplex subunit 1 OS=Mus musculus OX=10090 GN=Ndufa1 PE=1 SV=1	3	-4.53621	1.70508	-0.0951747	0.535682	2.50694	0.0565377	-0.334221	1.91699	-2.17546	-1.50946	2.89753	0.391285	0.377544	0.423033	0.298936	0.582914	0.234396
Golga5	Q9QYE6	Golgin subfamily A member 5 OS=Mus musculus OX=10090 GN=Golga5 PE=1 SV=2	1	0.52114	0.0531307	-0.785728	0.37642	0.619951	1.74815	-0.540165	-0.65838	0.000773414	-0.369673	-0.534308	0.445055	0.37761	0.422956	-0.505121	0.417227	-0.379628
Tcof1	O08784	Treacle protein OS=Mus musculus OX=10090 GN=Tcof1 PE=1 SV=1	10	1.35925	-0.859311	-1.77086	1.91137	0.0144198	-0.16625	0.264031	0.173583	2.00404	-0.576982	-1.04372	0.998537	0.377696	0.422857	0.657612	0.633872	0.197999
Lrrc10	Q8K3W2	Leucine-rich repeat-containing protein 10 OS=Mus musculus OX=10090 GN=Lrrc10 PE=1 SV=1	1	-0.881887	-0.221567	0.410532	-0.717627	0.755905	0.343572	0.652327	0.125465	-0.211137	0.374323	0.837684	0.719516	0.378091	0.422404	0.471461	0.263558	0.579124
Tdrd3	Q91W18	Tudor domain-containing protein 3 OS=Mus musculus OX=10090 GN=Tdrd3 PE=1 SV=4	1	0.0699591	-0.705985	1.27018	0.943892	0.542524	0.927579	0.394076	-0.355631	-1.05539	-0.843603	-0.944923	0.665092	0.378522	0.421909	-0.964222	0.106486	-0.972706
Met	P16056	Hepatocyte growth factor receptor OS=Mus musculus OX=10090 GN=Met PE=1 SV=1	1	6.63563	-1.81675	-2.77974	-1.06572	-2.34683	-3.40747	-0.558226	-1.7126	-0.578187	-3.58883	-6.3489	0.110482	0.378787	0.421605	-0.833961	0.255834	-0.592042
Tma7	Q8K003	Translation machinery-associated protein 7 OS=Mus musculus OX=10090 GN=Tma7 PE=3 SV=1	1	0.794371	0.0765909	-0.46383	1.2527	0.523199	0.444875	-0.00625225	-0.330253	0.866767	-1.36961	-1.79602	0.407446	0.379421	0.420879	-0.92652	0.348063	-0.458342
Add3	Q9QYB5	Gamma-adducin OS=Mus musculus OX=10090 GN=Add3 PE=1 SV=2	7	0.896798	0.291296	-0.593801	0.846989	1.64368	-0.358943	1.02659	0.907958	0.758884	-1.86115	-2.09419	0.645494	0.37967	0.420593	-0.842428	0.487586	-0.311949
Mageb18	Q8BQR7	Melanoma-associated antigen B18 OS=Mus musculus OX=10090 GN=Mageb18 PE=1 SV=1	1	1.11754	-0.696572	-1.41811	1.4741	0.0727948	0.857686	-0.565483	-1.43016	2.14266	-0.205958	-2.06006	1.16181	0.379846	0.420392	-0.121488	0.966425	-0.0148319
Erh	P84089	Enhancer of rudimentary homolog OS=Mus musculus OX=10090 GN=Erh PE=1 SV=1	2	0.47529	-1.2733	-1.32807	1.04495	-0.0607255	-1.51117	1.05069	2.17361	1.03952	-0.407469	-0.188516	1.76541	0.379875	0.42036	1.6988	0.175506	0.755709
Cox7a2	P48771	Cytochrome c oxidase subunit 7A2, mitochondrial OS=Mus musculus OX=10090 GN=Cox7a2 PE=1 SV=2	3	-0.113112	0.646053	-1.39153	1.12581	0.605906	-0.833904	0.682271	0.696449	0.527506	-1.66057	0.775241	0.757201	0.379927	0.4203	0.725089	0.681322	0.166648
Gga1	Q8R0H9	ADP-ribosylation factor-binding protein GGA1 OS=Mus musculus OX=10090 GN=Gga1 PE=1 SV=1	4	0.120984	-1.03493	-0.754576	2.38943	-0.0148	-1.81363	1.5803	1.2283	-0.405819	-0.851708	0.125559	1.53733	0.381078	0.418987	0.614446	0.381697	0.418281
Srrm1	Q52KI8	Serine/arginine repetitive matrix protein 1 OS=Mus musculus OX=10090 GN=Srrm1 PE=1 SV=2	3	0.273014	-0.821831	-0.480652	0.31905	-0.41209	1.38231	-0.453007	-0.752202	0.578083	0.0664603	-0.304874	0.434132	0.381474	0.418535	0.361445	0.60052	0.221472
Suclg1	Q9WUM5	Succinate--CoA ligase [ADP/GDP-forming] subunit alpha, mitochondrial OS=Mus musculus OX=10090 GN=Suclg1 PE=1 SV=4	9	0.845002	-1.02933	-2.71084	1.41095	-1.37682	-0.562557	1.14769	0.869766	0.893105	0.520894	0.913384	1.32189	0.382802	0.417026	1.91076	0.0972811	1.01197
Ext2	P70428	Exostosin-2 OS=Mus musculus OX=10090 GN=Ext2 PE=1 SV=2	1	-0.314161		-1.01485	-1.53224	0.86858	1.21313	0.496408	-0.0293559	-0.00296591			1.347	0.383959	0.415716	0.648342	0.205654	0.686864
Ttf2	Q5NC05	Transcription termination factor 2 OS=Mus musculus OX=10090 GN=Ttf2 PE=1 SV=2	2	0.813845	-0.232442	-1.06374	1.16635	-0.33548	0.212603	0.552204	0.700764	-0.000824983	-1.01442	-0.289754	0.614846	0.384384	0.415235	0.0871529	0.988079	0.00520854
Dda1	Q9D9Z5	DET1- and DDB1-associated protein 1 OS=Mus musculus OX=10090 GN=Dda1 PE=1 SV=1	1	0.277626	-1.18458	0.00520246	1.05269	-0.493039	-0.012156	0.296484	0.564167	0.241493	-0.127109	0.000800927	0.136962	0.384402	0.415214	0.115945	0.309921	0.508749
Rnmt	Q9D0L8	mRNA cap guanine-N7 methyltransferase OS=Mus musculus OX=10090 GN=Rnmt PE=1 SV=1	1	0.51746	-0.753068	-0.416469	1.78562	-1.17071	0.449349	1.19203	-0.0281955	-0.20899	-0.384963	-1.08032	1.23716	0.384839	0.414721	0.119493	0.639912	0.19388
Rcor1	Q8CFE3	REST corepressor 1 OS=Mus musculus OX=10090 GN=Rcor1 PE=1 SV=3	1	-1.05816	0.501527	-0.589581	2.62353	1.08338	0.0186789	-1.27237	-0.865868	-0.789588	-0.127197	0.500061	1.14061	0.386724	0.412599	0.131189	0.91403	0.0390396
Tmem263	Q9DAM7	Transmembrane protein 263 OS=Mus musculus OX=10090 GN=Tmem263 PE=1 SV=1	1	-0.751117	-0.253002	0.797078	0.238295	0.76665	-0.496151	1.90051	1.95598	-1.57689	-0.659896	-1.1219	0.755474	0.386771	0.412546	-0.637894	0.791742	-0.101417
Sympk	Q80X82	Symplekin OS=Mus musculus OX=10090 GN=Sympk PE=1 SV=2	3	-0.89849	-0.392917	0.473516	1.09159	-0.120562	-0.0612545	-0.146943	1.41665	0.956134	-1.66405	-0.642889	0.302009	0.386804	0.412509	0.54954	0.763039	0.117454
Cmc1	Q9CPZ8	COX assembly mitochondrial protein homolog OS=Mus musculus OX=10090 GN=Cmc1 PE=1 SV=1	1	-0.135298	-0.615355	-1.63245	1.30494	-1.58343	-0.597672	1.1108	0.223361	1.81427	0.236333	0.157027	0.871919	0.387173	0.412095	0.845203	0.0675075	1.17065
Ythdc2	B2RR83	3'-5' RNA helicase YTHDC2 OS=Mus musculus OX=10090 GN=Ythdc2 PE=1 SV=1	1	0.232729	-1.46202	-0.362322	1.46597	-0.889578	1.74397	-0.861231	-1.88958	1.32715	-0.375648	0.405821	0.664688	0.387364	0.41188	0.377408	0.679381	0.167887
Mb	P04247	Myoglobin OS=Mus musculus OX=10090 GN=Mb PE=1 SV=3	15	0.896802	-2.33514	-4.43482	2.42528	-3.69577	-0.54065	1.9612	-0.900695	5.43748	0.356736	-3.80119	3.04541	0.387421	0.411817	2.06316	0.434287	0.362223
Ctsl	P06797	Procathepsin L OS=Mus musculus OX=10090 GN=Ctsl PE=1 SV=2	2	0.345665	-0.602222	-0.881003	2.41905	-1.177	1.92519	-0.554308	-2.02652	-0.658801	1.68714	-0.001496	1.28766	0.391033	0.407787	0.272073	0.898551	0.0464572
Chmp1a	Q921W0	Charged multivesicular body protein 1a OS=Mus musculus OX=10090 GN=Chmp1a PE=1 SV=1	2	0.357509	-0.721812	-0.130765	0.641712	-0.917234	0.512153	1.63084	0.775702	0.1362	-0.49902	-0.935607	0.707697	0.391171	0.407633	-0.050645	0.949276	-0.0226076
Trpc4ap	Q9JLV2	Short transient receptor potential channel 4-associated protein OS=Mus musculus OX=10090 GN=Trpc4ap PE=1 SV=2	1	2.8349	-0.56877	-0.385274	0.204389	-0.925522	0.199619	-0.677599	0.929008	-2.01369	0.317828	-2.61435	0.146284	0.391322	0.407465	-0.462658	0.334842	-0.47516
Actr1a	P61164	Alpha-centractin OS=Mus musculus OX=10090 GN=Actr1a PE=1 SV=1	9	-0.932147	0.160811	-0.0130906	0.103615	-0.462234	1.13864	0.00927248	0.00915138	0.614987	-0.213241	0.927823	0.0695342	0.391777	0.406961	0.32516	0.216854	0.663832
Serpinh1	P19324	Serpin H1 OS=Mus musculus OX=10090 GN=Serpinh1 PE=1 SV=3	21	-0.289009	-0.927407	0.332653	0.452692	-1.32789	1.87158	1.04037	-1.14462	-0.226806	0.83388	-0.918715	1.03554	0.391875	0.406853	-0.283752	0.913416	-0.0393312
Pcyox1	Q9CQF9	Prenylcysteine oxidase OS=Mus musculus OX=10090 GN=Pcyox1 PE=1 SV=1	3	1.19464	-1.28542	-0.950283	0.443876	0.302633	-0.381991	0.982261	-0.358284	1.63794	-0.833919	-0.110303	1.32354	0.391935	0.406786	0.71599	0.65612	0.183016
Stk39	Q9Z1W9	STE20/SPS1-related proline-alanine-rich protein kinase OS=Mus musculus OX=10090 GN=Stk39 PE=1 SV=1	8	0.332478	-1.3352	-0.213358	0.155079	0.894035	-0.802495	0.320588	0.231476	1.49568	0.506261	-1.47402	0.451192	0.392725	0.405911	0.582227	0.50935	0.292984
Dip2a	Q8BWT5	Disco-interacting protein 2 homolog A OS=Mus musculus OX=10090 GN=Dip2a PE=1 SV=3	3	-0.309602	0.147281	-0.00617321	1.00401	-0.125365	-0.125044	0.269345	0.34666	-0.0875743	0.718556	-1.13907	0.0783237	0.393771	0.404756	0.135716	0.975425	0.0108061
Tuba1b	P05213	Tubulin alpha-1B chain OS=Mus musculus OX=10090 GN=Tuba1b PE=1 SV=2	25	-1.32662	-0.548492	-0.599013	-0.906929	-1.16528	0.568339	0.226359	1.05826	1.60843	1.45433	1.01237	0.258728	0.394632	0.403808	1.85531	0.000580248	3.23639
Ak4	Q9WUR9	Adenylate kinase 4, mitochondrial OS=Mus musculus OX=10090 GN=Ak4 PE=1 SV=1	4	-0.426329	0.851811	-0.458325	1.01221	1.47856	-0.154528	-0.125308	-0.272294	0.434457	-0.715036	-0.44298	0.869781	0.394807	0.403616	0.068692	0.629295	0.201146
Coq6	Q8R1S0	Ubiquinone biosynthesis monooxygenase COQ6, mitochondrial OS=Mus musculus OX=10090 GN=Coq6 PE=1 SV=3	6	0.906561	0.564994	-1.33037	0.896982	0.671526	-0.0307705	1.06197	0.135018	-0.416309	-1.15971	-0.00598692	0.21926	0.394879	0.403536	-0.776142	0.571761	-0.242786
Ndufa12	Q7TMF3	NADH dehydrogenase [ubiquinone] 1 alpha subcomplex subunit 12 OS=Mus musculus OX=10090 GN=Ndufa12 PE=1 SV=2	8	0.35011	0.245525	-1.68569	0.83707	-0.0260744	-0.420193	0.563122	-0.299045	0.407669	-1.21351	1.19834	0.0229993	0.395442	0.402917	-0.191213	0.657804	-0.181903
Fabp5	Q05816	Fatty acid-binding protein 5 OS=Mus musculus OX=10090 GN=Fabp5 PE=1 SV=3	9	-1.30592	-0.468123	-0.556422	-0.145011	-1.21753	-0.46845	0.485616	0.738177	0.68202	0.875569	1.9783	0.249692	0.395869	0.402448	1.3633	0.00740566	2.13044
Mcat	Q8R3F5	Malonyl-CoA-acyl carrier protein transacylase, mitochondrial OS=Mus musculus OX=10090 GN=Mcat PE=1 SV=3	4	-0.133078	0.932399	-0.561858	0.920915	0.245715	1.86067	-0.26536	-0.618923	0.636557	-1.04816	-0.863128	0.716393	0.395889	0.402426	-0.607948	0.387208	-0.412056
Ccdc124	Q9D8X2	Coiled-coil domain-containing protein 124 OS=Mus musculus OX=10090 GN=Ccdc124 PE=1 SV=1	2	1.32472	-0.582359	0.174724	-0.325989	0.974967	1.11285	2.60063	0.301533	-1.83039	0.268515	-0.944377	0.869186	0.396458	0.401803	-0.512655	0.314349	-0.502588
Rbm10	Q99KG3	RNA-binding protein 10 OS=Mus musculus OX=10090 GN=Rbm10 PE=1 SV=1	4	0.307952	-0.687317	-0.692383	1.26344	0.553397	-0.322258	-0.717578	-1.23255	1.52333	0.0438608	-0.0862992	0.802886	0.396494	0.401763	0.666098	0.587753	0.230805
Ptbp1	P17225	Polypyrimidine tract-binding protein 1 OS=Mus musculus OX=10090 GN=Ptbp1 PE=1 SV=2	7	0.232986	-1.23473	-1.1483	1.56584	-1.59539	-0.709604	1.88474	0.320733	-0.105003	0.732757	0.263442	1.57641	0.397455	0.400712	1.44038	0.0712545	1.14719
Mdh1	P14152	Malate dehydrogenase, cytoplasmic OS=Mus musculus OX=10090 GN=Mdh1 PE=1 SV=3	23	1.72413	-2.14751	-1.81206	1.22333	-1.1725	-0.297301	2.48037	0.193608	0.98062	-0.1627	0.027511	2.27507	0.397956	0.400165	1.92262	0.39398	0.404526
Mrrf	Q9D6S7	Ribosome-recycling factor, mitochondrial OS=Mus musculus OX=10090 GN=Mrrf PE=1 SV=1	3	0.387769	-1.02466	-0.877552	0.91334	0.233636	-1.51419	1.54154	1.17978	0.695323	-1.31576	0.568575	1.45104	0.398552	0.399515	1.5095	0.34202	0.465949
Anapc1	P53995	Anaphase-promoting complex subunit 1 OS=Mus musculus OX=10090 GN=Anapc1 PE=1 SV=2	3	-4.78144	-0.280357	2.18512	0.252239	0.219399	0.19407	2.11311	-1.86383	-0.51638	-1.82212	0.244029	0.516176	0.399392	0.398601	-0.88889	0.987149	-0.00561743
Plpp3	Q99JY8	Phospholipid phosphatase 3 OS=Mus musculus OX=10090 GN=Plpp3 PE=1 SV=1	3	0.328091	0.0273642	-0.272188	0.534574	0.121842	-0.10329	0.367053	-0.151047	-0.39836	-0.454472	1.02452	0.217083	0.399834	0.398121	-0.302068	0.960533	-0.0174879
Wdr6	Q99ME2	WD repeat-containing protein 6 OS=Mus musculus OX=10090 GN=Wdr6 PE=1 SV=1	1	-1.68752	0.559049	0.261827	2.19025	0.978232	-0.493584	-0.339994	-0.414834	1.57679	-1.22685	-1.84841	0.0572925	0.400286	0.397629	-1.08267	0.865261	-0.062853
Lamtor2	Q9JHS3	Ragulator complex protein LAMTOR2 OS=Mus musculus OX=10090 GN=Lamtor2 PE=1 SV=1	2	0.316694	0.120725	-0.541631	0.251691	0.889498	-0.457885	0.705948	-0.939716	-0.652356	0.0986688	0.909095	0.358094	0.400747	0.39713	-0.397569	0.843689	-0.0738178
Smad4	P97471	Mothers against decapentaplegic homolog 4 OS=Mus musculus OX=10090 GN=Smad4 PE=1 SV=2	3	0.22101	-1.2982	-0.283344	1.33735	-0.3192	-0.153603	-0.426274	0.938909	0.802841	-0.172837	0.245053	0.0469426	0.402102	0.395664	0.807292	0.118574	0.926011
Hexa	P29416	Beta-hexosaminidase subunit alpha OS=Mus musculus OX=10090 GN=Hexa PE=1 SV=2	1	0.230404	-0.845596	-2.58314	0.702157	-1.12429	-1.29759	1.13424	0.993525	1.29293	0.479208	1.03525	0.634531	0.402468	0.395269	1.85998	0.0370701	1.43098
Uqcrfs1	Q9CR68	Cytochrome b-c1 complex subunit Rieske, mitochondrial OS=Mus musculus OX=10090 GN=Uqcrfs1 PE=1 SV=1	12	-0.421874	0.853495	-0.703985	0.449055	1.2341	0.2028	-0.25823	-0.650577	-0.595083	-1.86544	-0.0967378	0.747801	0.403127	0.394558	-0.200956	0.288163	-0.540361
Ogn	Q62000	Mimecan OS=Mus musculus OX=10090 GN=Ogn PE=1 SV=1	4	-1.17332	1.77016	-0.464417	-0.0504885	2.05055	0.91073	0.574181	0.114781	-1.07589	0.668632	-0.871278	1.20687	0.403605	0.394044	0.0861688	0.721393	0.141828
Otud7b	B2RUR8	OTU domain-containing protein 7B OS=Mus musculus OX=10090 GN=Otud7b PE=1 SV=1	1	0.801917	-3.32971	-0.708296	1.04429	-1.0973	-0.373468	0.28632	-0.790426	1.85427	0.415195	0.243527	0.664722	0.404127	0.393483	1.03766	0.263184	0.579741
Ndufb8	Q9D6J5	NADH dehydrogenase [ubiquinone] 1 beta subcomplex subunit 8, mitochondrial OS=Mus musculus OX=10090 GN=Ndufb8 PE=1 SV=1	8	-0.294063	1.18697	-0.854408	0.309645	1.58926	0.584255	-0.0396141	-0.241219	0.699562	-1.48637	0.445948	0.741013	0.404238	0.393363	0.396428	0.845381	0.0729478
Carm1	Q9WVG6	Histone-arginine methyltransferase CARM1 OS=Mus musculus OX=10090 GN=Carm1 PE=1 SV=2	2	4.57792	-0.508202	-0.141764	1.12942	0.389822	-0.256791	-1.59747	-0.905877	-0.701617	-0.604467	-1.33622	0.208279	0.404804	0.392755	-0.661983	0.173283	-0.761243
Ca2	P00920	Carbonic anhydrase 2 OS=Mus musculus OX=10090 GN=Ca2 PE=1 SV=4	5	-3.53258	0.0846491	1.35513	1.03952	-2.06046	3.04583	1.60455	-6.24606	-4.89439	0.790144	6.03765	1.23739	0.405248	0.392279	-2.13677	0.918887	-0.0367378
Cbx3	P23198	Chromobox protein homolog 3 OS=Mus musculus OX=10090 GN=Cbx3 PE=1 SV=2	10	0.885416	-1.09292	-2.05442	1.16816	-0.642332	-0.85001	0.693757	0.429734	1.41545	-0.652408	-0.621517	1.11863	0.405315	0.392208	0.997025	0.37915	0.421188
Fam185a	Q7TPD2	Protein FAM185A OS=Mus musculus OX=10090 GN=Fam185a PE=2 SV=1	1	-0.593361	-0.0834132	0.0546948	0.755835	0.393092	-1.10189	1.66435	-1.09371	0.493926	0.654259	-0.622264	0.657877	0.406346	0.391104	0.0192445	0.906585	0.0425915
Dnaja3	Q99M87	DnaJ homolog subfamily A member 3, mitochondrial OS=Mus musculus OX=10090 GN=Dnaja3 PE=1 SV=1	8	-0.524748	1.40773	0.250744	0.525846	0.627782	1.61338	0.753675	-1.08589	-1.45181	-0.558953	-0.232357	0.439985	0.406484	0.390956	-1.07316	0.086717	-1.0619
Puf60	Q3UEB3-2	Isoform 2 of Poly(U)-binding-splicing factor PUF60 OS=Mus musculus OX=10090 GN=Puf60	8	0.535914	-0.802004	-0.556169	1.18045	-0.125684	-0.494403	0.328727	2.00653	0.528228	0.0300495	-1.84869	0.65769	0.406968	0.39044	0.835308	0.670134	0.173839
Serpina1a	P07758	Alpha-1-antitrypsin 1-1 OS=Mus musculus OX=10090 GN=Serpina1a PE=1 SV=4	3	-0.754036	-1.16156	0.312362	1.07088	-2.66729	2.04477	2.70477	-2.03677	-1.66019	3.35252	-1.30788	2.31186	0.4084	0.388914	-0.73	0.940262	-0.0267513
Smim4	Q8C1Q6	Small integral membrane protein 4 OS=Mus musculus OX=10090 GN=Smim4 PE=1 SV=2	1	-0.930426	0.423331	0.306084	0.686337	0.614003	0.0395059	-0.0654328	0.500951	0.115253	-1.22279	0.828877	0.0206708	0.409305	0.387953	0.00201805	0.856619	0.0672125
Gtf2f1	Q3THK3	General transcription factor IIF subunit 1 OS=Mus musculus OX=10090 GN=Gtf2f1 PE=1 SV=2	1	1.21849	0.370737	0.0257595	0.303877	0.500985	0.493568	-1.1346	-0.98566	0.107158	-0.792891	-0.272879	0.0279852	0.409639	0.387598	-0.903622	0.0577051	-1.23879
Plg	P20918	Plasminogen OS=Mus musculus OX=10090 GN=Plg PE=1 SV=3	8	-0.741963	-0.915216	-0.752408	0.202314	-3.07004	2.66889	2.88206	-3.31417	-1.60292	3.74037	0.711513	2.18801	0.410532	0.386653	0.306707	0.719586	0.142917
Timm29	Q8BGX2	Mitochondrial import inner membrane translocase subunit Tim29 OS=Mus musculus OX=10090 GN=Timm29 PE=1 SV=1	3	-1.51718	0.956323	0.14996	-0.723107	1.99146	1.1575	0.314514	1.20039	-0.537441	-2.1251	0.670343	0.586049	0.411841	0.38527	-0.083509	0.956549	-0.0192926
Cdkl2	Q9QUK0	Cyclin-dependent kinase-like 2 OS=Mus musculus OX=10090 GN=Cdkl2 PE=2 SV=1	1	4.31256	-1.34163	-0.642448	0.191602	-2.0611	-1.06388	0.23905	0.347666	-0.773429	-2.46375	-3.16853	0.20631	0.413459	0.383567	-0.976141	0.250645	-0.600941
Opa3	Q505D7	Optic atrophy 3 protein homolog OS=Mus musculus OX=10090 GN=Opa3 PE=1 SV=1	2	-0.449585	0.996407	-0.570839	0.307258	0.287351	1.23235	0.0131615	-1.84178	-0.52224	0.098469	1.07475	0.74689	0.414186	0.382805	0.2377	0.743164	0.128915
Trmt5	Q9D0C4	tRNA (guanine(37)-N1)-methyltransferase OS=Mus musculus OX=10090 GN=Trmt5 PE=1 SV=1	1	-0.521256	-0.432129	0.583386	-0.351938	0.854329	0.290106	0.195576	-1.1832	0.118085	1.32077	-0.0452084	0.67497	0.414379	0.382603	0.468567	0.804682	0.0943757
Sgcd	P82347	Delta-sarcoglycan OS=Mus musculus OX=10090 GN=Sgcd PE=1 SV=1	4	0.0118575	0.411865	0.0262897	0.0210187	0.976912	0.685878	0.00924371	0.692863	-0.563105	-0.746972	-0.271768	0.327159	0.415211	0.381731	-0.443726	0.388764	-0.410313
Snta1	Q61234	Alpha-1-syntrophin OS=Mus musculus OX=10090 GN=Snta1 PE=1 SV=1	9	-1.53187	0.312713	0.154177	0.444364	0.652197	-0.567949	0.132613	0.213366	0.459343	0.0441528	1.06303	0.134311	0.415296	0.381642	0.182177	0.212416	0.672813
Myoz2	Q9JJW5	Myozenin-2 OS=Mus musculus OX=10090 GN=Myoz2 PE=1 SV=1	12	-0.612138	-0.151575	0.0537346	0.183311	-0.537877	0.139561	0.22698	-0.553575	0.82761	0.961138	0.154327	0.313011	0.41595	0.380959	0.642543	0.245359	0.610197
Tf	Q921I1	Serotransferrin OS=Mus musculus OX=10090 GN=Tf PE=1 SV=1	34	-5.32837	-1.66054	-2.13646	-2.58785	-6.25648	4.83923	3.10567	-7.76878	-4.19292	6.91014	3.12468	2.39537	0.416223	0.380674	1.60233	0.557614	0.253667
Tial1	P70318	Nucleolysin TIAR OS=Mus musculus OX=10090 GN=Tial1 PE=1 SV=1	5	-0.526153	-0.673567	-0.255601	0.892577	-1.35389	0.0291376	0.621623	1.39053	0.0870038	0.580436	-0.315817	0.851533	0.416333	0.380559	0.859873	0.0942084	1.02591
Sf3b1	Q99NB9	Splicing factor 3B subunit 1 OS=Mus musculus OX=10090 GN=Sf3b1 PE=1 SV=1	17	0.855291	-0.211981	-0.648112	0.347445	0.596731	-0.0494997	0.561237	0.81705	1.62103	-0.127618	-0.842231	0.666322	0.416415	0.380474	0.556697	0.638958	0.194528
F11r	O88792	Junctional adhesion molecule A OS=Mus musculus OX=10090 GN=F11r PE=1 SV=2	3	-2.41401	1.43371	-0.797152	-0.630756	0.801653	1.20762	-0.0189553	-0.140038	-0.782669	-0.452905	2.66348	1.1885	0.416424	0.380464	0.50068	0.519941	0.284046
Fech	P22315	Ferrochelatase, mitochondrial OS=Mus musculus OX=10090 GN=Fech PE=1 SV=2	7	-0.0894278	0.288686	-1.3321	0.925576	0.445523	-0.442636	-0.416981	0.387042	0.222893	-2.01812	-0.247557	0.103699	0.416784	0.380089	0.0770961	0.96422	0.015824
Ube2l6	Q9QZU9	Ubiquitin/ISG15-conjugating enzyme E2 L6 OS=Mus musculus OX=10090 GN=Ube2l6 PE=1 SV=3	1	-0.107256	-0.299996	0.696351	0.135887	0.323013	1.01654	0.159063	-0.0458337	-0.882548	-0.174634	-0.397819	0.348293	0.4177	0.379135	-0.17897	0.218911	-0.659733
Fip1l1	Q9D824	Pre-mRNA 3'-end-processing factor FIP1 OS=Mus musculus OX=10090 GN=Fip1l1 PE=1 SV=1	1	3.65731	-0.983564	-1.37907	-0.387088	-0.955439	-1.5026	-0.338563	0.217962	0.728963	-1.37472	-1.27395	0.3123	0.417973	0.378851	0.455569	0.590327	0.228907
Tmem35a	Q9D328	Transmembrane protein 35A OS=Mus musculus OX=10090 GN=Tmem35a PE=1 SV=1	1	1.12396	-0.925576	-3.09911	2.03852	1.44947	-3.06503	1.9677	-1.15123	0.999641	-0.414281	-0.628905	2.63416	0.418492	0.378312	0.403983	0.588297	0.230403
Aifm1	Q9Z0X1	Apoptosis-inducing factor 1, mitochondrial OS=Mus musculus OX=10090 GN=Aifm1 PE=1 SV=1	18	0.636081	-0.138292	-2.12838	1.51511	0.204999	-1.51001	1.41859	1.62047	0.554251	-1.34128	0.657987	0.950088	0.419795	0.376963	0.744411	0.40416	0.393446
Ctnna3	Q65CL1	Catenin alpha-3 OS=Mus musculus OX=10090 GN=Ctnna3 PE=1 SV=2	8	-0.661472	0.943013	-0.970358	0.433809	0.416464	0.887052	-0.522873	-0.156297	0.704977	0.23403	-0.54003	1.08661	0.420266	0.376475	0.700338	0.642451	0.19216
Dcun1d1	Q9QZ73	DCN1-like protein 1 OS=Mus musculus OX=10090 GN=Dcun1d1 PE=2 SV=1	2	-1.02402	0.42485	-0.144179	-0.20678	-0.203107	-0.0158321	1.81717	-1.05333	-0.645895	0.887429	0.685575	0.0347097	0.421391	0.375315	0.16402	0.759906	0.11924
Aldh5a1	Q8BWF0	Succinate-semialdehyde dehydrogenase, mitochondrial OS=Mus musculus OX=10090 GN=Aldh5a1 PE=1 SV=1	12	1.38707	0.243317	-2.2796	2.2615	0.798414	-0.918263	1.1751	-0.239306	1.06711	-1.22925	-1.25892	0.743438	0.42206	0.374626	-0.977595	0.865477	-0.0627447
Hccs	P53702	Holocytochrome c-type synthase OS=Mus musculus OX=10090 GN=Hccs PE=1 SV=2	9	-1.326	0.288295	-0.383993	0.559871	0.359342	-0.158019	-0.800634	0.422127	0.345771	-0.637788	0.0442522	0.484654	0.422735	0.373932	0.579004	0.33452	0.475577
H2-D1	P01899	H-2 class I histocompatibility antigen, D-B alpha chain OS=Mus musculus OX=10090 GN=H2-D1 PE=1 SV=2	2	-1.02556	0.951478	-0.08118	-0.474323	0.552331	1.96472	0.417269	-3.01459	0.0517329	1.24705	0.309448	0.56598	0.422913	0.373749	0.261771	0.811585	0.090666
Ptdss2	Q9Z1X2	Phosphatidylserine synthase 2 OS=Mus musculus OX=10090 GN=Ptdss2 PE=1 SV=2	1	-0.264233	-0.568836	-0.175246	2.11348	-0.92993	-0.129959	0.284677	-0.00396986	0.290205	-0.546067	0.467986	0.341592	0.422951	0.37371	0.407351	0.225435	0.646978
Hmgcl	P38060	Hydroxymethylglutaryl-CoA lyase, mitochondrial OS=Mus musculus OX=10090 GN=Hmgcl PE=1 SV=2	8	0.625406	-0.242622	-1.31521	0.220385	0.888388	-0.698366	0.496216	-0.784361	0.34874	-0.509108	1.55113	0.600923	0.423095	0.373563	0.162439	0.578567	0.237646
Itpr2	Q9Z329	Inositol 1,4,5-trisphosphate receptor type 2 OS=Mus musculus OX=10090 GN=Itpr2 PE=1 SV=4	1	0.303506	-0.621228	-0.721984	-0.870286	0.172935	0.156208	0.9974	1.32117	0.592951	0.0590876	-0.67353	0.7858	0.423242	0.373411	0.947248	0.290709	0.536542
Ndufaf6	A2AIL4	NADH dehydrogenase (ubiquinone) complex I, assembly factor 6 OS=Mus musculus OX=10090 GN=Ndufaf6 PE=1 SV=1	2	0.200041	0.254356	-0.601374	-0.232717	-0.383929	1.31092	1.08973	0.678565	-1.22974	-0.496695	0.0677828	0.228467	0.423808	0.37283	-0.414498	0.72851	-0.137564
Ndufaf7	Q9CWG8	Protein arginine methyltransferase NDUFAF7, mitochondrial OS=Mus musculus OX=10090 GN=Ndufaf7 PE=1 SV=4	3	0.652204	-0.0359914	-0.854808	1.05807	0.93675	-0.658637	0.393836	0.0143066	-0.425313	-0.980992	-0.338824	0.701284	0.424602	0.372018	-0.346077	0.4571	-0.339989
Pdhx	Q8BKZ9	Pyruvate dehydrogenase protein X component, mitochondrial OS=Mus musculus OX=10090 GN=Pdhx PE=1 SV=1	13	0.0406463	0.820007	-0.840324	0.525128	0.167997	0.433621	0.330026	-0.611457	-0.0575334	-0.458175	0.653982	0.341177	0.424658	0.37196	-0.298501	0.820276	-0.0860402
Isca2	Q9DCB8	Iron-sulfur cluster assembly 2 homolog, mitochondrial OS=Mus musculus OX=10090 GN=Isca2 PE=1 SV=2	4	-0.868331	0.477406	0.0354885	-0.065191	1.10515	-0.23189	0.402568	-0.0918905	0.00692594	-1.06541	1.16584	0.1332	0.424911	0.371702	-0.0779708	0.854539	-0.0682679
Dpp8	Q80YA7	Dipeptidyl peptidase 8 OS=Mus musculus OX=10090 GN=Dpp8 PE=1 SV=1	1	-0.0214851	-0.438441	-0.211019	2.4065	-1.19218	1.3322	-0.15772	-1.52441	0.521934	0.246646	-1.19025	0.79826	0.42529	0.371315	-0.260781	0.68559	-0.163935
Dennd3	A2RT67	DENN domain-containing protein 3 OS=Mus musculus OX=10090 GN=Dennd3 PE=1 SV=2	1	1.21109	-2.66486	-1.30581	-0.00296156	-0.867037	-0.0854631	0.882509	0.0823981	0.560768	0.715023	1.06698	1.2616	0.425628	0.37097	1.9437	0.18021	0.744221
Itsn1	Q9Z0R4	Intersectin-1 OS=Mus musculus OX=10090 GN=Itsn1 PE=1 SV=2	2	-0.360891	1.10755	-0.503798	0.294618	1.33613	-0.0246889	0.628777	0.6953	0.0528094	-0.748769	-1.80574	0.822588	0.426225	0.370361	0.0129111	0.520001	0.283996
Slc25a16	Q8C0K5	Graves disease carrier protein homolog OS=Mus musculus OX=10090 GN=Slc25a16 PE=1 SV=1	1	0.598504	-0.031353	-0.863801	0.542793	0.126078	-0.337961	0.934865	0.635378	-0.0654777	0.0125143	-1.02858	0.365789	0.426376	0.370208	0.00487132	0.982181	0.0078085
Nebl	Q9DC07	LIM zinc-binding domain-containing Nebulette OS=Mus musculus OX=10090 GN=Nebl PE=1 SV=1	9	-0.766766	0.186856	-0.359994	-0.0966278	-0.245197	0.968409	-0.384868	0.318576	0.965081	-0.567872	0.626661	0.189082	0.426407	0.370176	0.832612	0.211059	0.675597
Nfix	P70257-1	Isoform NFIX1 of Nuclear factor 1 X-type OS=Mus musculus OX=10090 GN=Nfix	2	-1.56766	-0.380276	0.934202	-0.608944	0.244154	1.12506	0.436763	-1.77854	-0.88333	2.1786	1.0788	0.720734	0.427058	0.369513	0.478009	0.707853	0.150057
Ccdc88c	Q6VGS5	Protein Daple OS=Mus musculus OX=10090 GN=Ccdc88c PE=1 SV=1	2	0.905769	-0.883345	-1.04296	1.79101	-0.67861	-0.540871	1.16233	0.250516	1.43296	-0.928036	-1.36874	1.19408	0.427997	0.368559	0.544585	0.845411	0.0729319
Kifbp	Q6ZPU9	KIF-binding protein OS=Mus musculus OX=10090 GN=Kifbp PE=1 SV=2	1	2.63577	-0.876123	-0.868911	-0.830734	-0.424077	-2.35405	0.601995	0.430536	0.453367	0.121507	-1.0336	0.241505	0.428666	0.367881	1.14493	0.786322	0.104399
Oga	Q9EQQ9	Protein O-GlcNAcase OS=Mus musculus OX=10090 GN=Oga PE=1 SV=2	4	-0.674799	0.900966	-0.754167	-0.953058	1.01227	1.47225	0.409451	-0.548101	-0.292777	0.769802	0.242526	1.38566	0.429182	0.367359	0.649673	0.716224	0.144951
Mthfd2l	D3YZG8	Probable bifunctional methylenetetrahydrofolate dehydrogenase/cyclohydrolase 2 OS=Mus musculus OX=10090 GN=Mthfd2l PE=3 SV=1	1	0.916226	-0.524226	-1.91299	2.11449	-0.328735	-1.07165	0.963083	0.777614	0.930709	-0.943588	-1.03067	0.8414	0.42932	0.367219	0.441239	0.655591	0.183367
Psmb8	P28063	Proteasome subunit beta type-8 OS=Mus musculus OX=10090 GN=Psmb8 PE=1 SV=2	1	-0.528599	0.125439	0.0909281	0.447871	-0.132833	-0.268194	0.594663	0.0881925	-0.289228	0.519959	0.3882	0.0665906	0.429438	0.367099	0.147268	0.357384	0.446865
Ppp1r1b	Q60829	Protein phosphatase 1 regulatory subunit 1B OS=Mus musculus OX=10090 GN=Ppp1r1b PE=1 SV=2	1	-0.345607	1.17288	-1.04389	1.59277	0.988489	1.18384	-1.02557	-0.0980961	-0.855364	-1.0035	-0.0595864	1.43177	0.429653	0.366883	-0.131124	0.517643	-0.28597
Skor2	A7M7C7	SKI family transcriptional corepressor 2 OS=Mus musculus OX=10090 GN=Skor2 PE=1 SV=1	1	3.63159	-0.338561	-0.365653	1.2082	-1.32516	-0.472443	0.10815	1.00304	-1.18216	-2.29986	-5.98625	0.156415	0.429847	0.366686	-1.40245	0.192723	-0.715066
Ptma	P26350	Prothymosin alpha OS=Mus musculus OX=10090 GN=Ptma PE=1 SV=2	2	0.848509	-1.15257	-0.451144	0.534113	0.16652	-0.229138	0.325282	0.0439437	2.01822	-0.00966978	-1.94994	0.697045	0.430718	0.365807	0.468281	0.806972	0.0931415
Ddah2	Q99LD8	N(G),N(G)-dimethylarginine dimethylaminohydrolase 2 OS=Mus musculus OX=10090 GN=Ddah2 PE=1 SV=1	9	-0.373472	0.938704	-0.199298	0.515225	1.45916	0.937948	-0.425104	-0.942317	0.603278	-1.18442	-0.0179982	0.925885	0.431228	0.365293	-0.28086	0.435754	-0.360759
Gpd2	Q64521	Glycerol-3-phosphate dehydrogenase, mitochondrial OS=Mus musculus OX=10090 GN=Gpd2 PE=1 SV=2	6	0.228832	0.17373	1.22843	-0.0613362	0.696379	0.693874	-1.28153	-0.0914933	-0.372465	-0.241835	-0.489342	0.0874368	0.431639	0.364879	-0.535982	0.0393651	-1.40489
Erp44	Q9D1Q6	Endoplasmic reticulum resident protein 44 OS=Mus musculus OX=10090 GN=Erp44 PE=1 SV=1	5	1.81564	-0.597242	-0.104622	-0.164687	0.323259	0.151581	-1.529	-1.01047	1.13058	0.0374805	-0.164688	0.0980689	0.432167	0.364348	0.0410184	0.663222	0.178341
Xrcc4	Q924T3	DNA repair protein XRCC4 OS=Mus musculus OX=10090 GN=Xrcc4 PE=1 SV=1	1	-0.536532	0.997604	-1.27429	0.699348	-0.0825776	-0.401127	1.04275	0.324977	-0.137429	-0.451934	0.415449	0.844917	0.432288	0.364227	0.630306	0.633797	0.19805
Ntan1	Q64311	Protein N-terminal asparagine amidohydrolase OS=Mus musculus OX=10090 GN=Ntan1 PE=1 SV=3	1	-2.99877	0.457104	0.294473	0.133823	-1.62459	0.732347	2.42073	-0.808928	1.53312	0.613917	-0.841303	0.138612	0.432463	0.364051	-0.391979	0.487244	-0.312254
Psmc3	O88685	26S proteasome regulatory subunit 6A OS=Mus musculus OX=10090 GN=Psmc3 PE=1 SV=2	20	-0.346597	-1.37179	-0.604393	0.137021	-1.20928	-0.871195	1.24923	0.727297	1.30428	0.703675	0.827557	0.237306	0.432518	0.363995	1.38182	0.00286905	2.54226
Snrpa	Q62189	U1 small nuclear ribonucleoprotein A OS=Mus musculus OX=10090 GN=Snrpa PE=1 SV=3	6	0.1247	-0.431703	0.186249	0.395397	0.563892	-0.457511	0.433435	1.39573	-0.294856	-0.855797	-0.112288	0.289716	0.432567	0.363947	-0.328272	0.906145	-0.0428023
Rhob	P62746	Rho-related GTP-binding protein RhoB OS=Mus musculus OX=10090 GN=Rhob PE=1 SV=1	2	0.855234	-0.238099	-0.685586	0.988553	0.34241	-0.766222	2.08204	-0.860805	0.683599	-0.864555	-1.87477	0.90358	0.432688	0.363825	-0.624581	0.379276	-0.421044
Ubr5	Q80TP3	E3 ubiquitin-protein ligase UBR5 OS=Mus musculus OX=10090 GN=Ubr5 PE=1 SV=2	2	-0.277902	-0.0777706	1.78133	-1.64653	0.696647	-0.477973	0.474366	-1.35198	-0.501848	1.10857	-0.631996	0.0759672	0.432713	0.363801	-0.489151	0.36534	-0.437303
Acat1	Q8QZT1	Acetyl-CoA acetyltransferase, mitochondrial OS=Mus musculus OX=10090 GN=Acat1 PE=1 SV=1	23	1.15433	-1.17682	-2.22105	2.22397	-0.571182	-1.57759	1.49733	0.912539	1.34816	-1.67464	-0.396239	1.63989	0.432913	0.363599	1.43497	0.524165	0.280532
Ppp2r2a	Q6P1F6	Serine/threonine-protein phosphatase 2A 55 kDa regulatory subunit B alpha isoform OS=Mus musculus OX=10090 GN=Ppp2r2a PE=1 SV=1	2	-3.02745	0.89142	-0.431525	-0.68765	0.326871	1.97979	-0.843516	-0.654087	0.960699	0.312608	2.64984	0.251135	0.433081	0.363431	1.06818	0.243687	0.613168
Trnt1	Q8K1J6	CCA tRNA nucleotidyltransferase 1, mitochondrial OS=Mus musculus OX=10090 GN=Trnt1 PE=1 SV=1	6	-0.388867	0.384284	-0.276761	0.0137615	0.510634	0.315941	-0.25193	0.477811	1.10609	-0.381451	-0.0807746	0.441612	0.433626	0.362884	0.475279	0.431143	0.365379
Dhrs7c	Q8CHS7	Dehydrogenase/reductase SDR family member 7C OS=Mus musculus OX=10090 GN=Dhrs7c PE=1 SV=3	4	0.923619	0.0282117	-1.33105	1.85877	0.472329	-0.864855	0.982985	-0.520466	-0.513541	-0.0656777	-0.587921	0.699445	0.434008	0.362502	-0.545215	0.624176	-0.204693
Crat	P47934	Carnitine O-acetyltransferase OS=Mus musculus OX=10090 GN=Crat PE=1 SV=3	21	0.635653	0.320902	-2.17706	1.95255	1.14682	-1.58753	0.834318	0.811437	1.57238	-1.93012	0.0929318	0.669668	0.434333	0.362177	0.131283	0.65921	0.180976
Got2	P05202	Aspartate aminotransferase, mitochondrial OS=Mus musculus OX=10090 GN=Got2 PE=1 SV=1	26	1.58604	-1.30977	-2.73402	1.96852	-1.32413	-1.19505	2.96635	0.407879	0.515006	-1.32737	-0.077241	1.69651	0.43467	0.36184	1.47509	0.577907	0.238142
Rmdn1	Q9DCV4	Regulator of microtubule dynamics protein 1 OS=Mus musculus OX=10090 GN=Rmdn1 PE=1 SV=2	6	0.452541	-0.617282	-1.42468	1.35158	0.493373	-1.63788	0.699614	0.785592	1.74711	-0.979025	-0.713161	1.21378	0.434801	0.361709	0.653498	0.441861	0.354715
Lyrm7	Q9DA03	Complex III assembly factor LYRM7 OS=Mus musculus OX=10090 GN=Lyrm7 PE=3 SV=2	2	-0.56436	1.0589	-1.00111	-0.216199	0.875206	-0.0442401	0.82719	1.38044	-0.936619	-0.310418	0.122933	0.955835	0.434863	0.361648	0.470617	0.77763	0.109227
Acadm	P45952	Medium-chain specific acyl-CoA dehydrogenase, mitochondrial OS=Mus musculus OX=10090 GN=Acadm PE=1 SV=1	20	0.954931	0.51263	-2.57137	1.80779	1.55691	-1.1674	0.481158	0.538619	0.750472	-2.35248	-0.825866	0.506406	0.435842	0.360671	-0.656254	0.937076	-0.0282251
Nxf1	Q99JX7	Nuclear RNA export factor 1 OS=Mus musculus OX=10090 GN=Nxf1 PE=1 SV=3	1	-1.04559	1.18183	-1.58719	-1.17894	0.194803	0.510561	2.2327	-1.0513	-0.670317	-0.75825	1.74657	1.39827	0.436054	0.36046	0.331302	0.785263	0.104985
Ate1	Q9Z2A5	Arginyl-tRNA--protein transferase 1 OS=Mus musculus OX=10090 GN=Ate1 PE=1 SV=2	2	1.03174	-0.770559	-0.526154	0.755714	0.458765	0.199789	-0.0313278	-1.11653	-0.0941348	-0.334955	-0.179729	0.855431	0.436124	0.36039	0.268811	0.558332	0.253108
Nfic	P70255	Nuclear factor 1 C-type OS=Mus musculus OX=10090 GN=Nfic PE=1 SV=1	2	0.196203	-1.60209	-0.101631	-0.234299	0.359002	-0.948499	1.25862	1.14022	0.945375	-0.323925	-0.944848	0.163983	0.436363	0.360152	0.412356	0.392078	0.406628
Echs1	Q8BH95	Enoyl-CoA hydratase, mitochondrial OS=Mus musculus OX=10090 GN=Echs1 PE=1 SV=1	14	1.92203	-0.293439	-2.42197	2.0089	-0.196354	-0.849339	3.0909	0.275084	-0.529478	-1.4718	-1.20036	1.19971	0.437439	0.359082	-0.571481	0.700408	-0.154649
Ppil3	Q9D6L8	Peptidyl-prolyl cis-trans isomerase-like 3 OS=Mus musculus OX=10090 GN=Ppil3 PE=1 SV=1	1	0.0902704	0.814011	-0.453128	0.396186	2.38543	-0.0162277	0.259885	-0.388157	-2.70643	-0.769632	0.179659	0.237765	0.438014	0.358512	-0.669165	0.239148	-0.621333
Eif4a1	P60843	Eukaryotic initiation factor 4A-I OS=Mus musculus OX=10090 GN=Eif4a1 PE=1 SV=1	21	-1.34312	-1.85685	0.384341	-0.451065	-0.783278	-0.817802	0.639699	1.1337	0.00200598	1.04591	-0.050279	0.725949	0.438692	0.35784	1.86708	0.083921	1.07613
Trit1	Q80UN9	tRNA dimethylallyltransferase OS=Mus musculus OX=10090 GN=Trit1 PE=2 SV=2	1	1.38469	-0.561134	-0.177879	0.338845	0.361865	-0.560492	-2.1945	1.01437	-1.14398	-0.543677	1.66814	0.0670556	0.438998	0.357538	0.413226	0.972445	0.0121349
Clpb	Q60649	Caseinolytic peptidase B protein homolog OS=Mus musculus OX=10090 GN=Clpb PE=1 SV=1	3	1.5429	0.160096	0.123808	0.38562	0.930133	0.207046	-1.79929	-2.28826	1.12674	-1.72107	0.405618	0.136237	0.439181	0.357357	-0.817823	0.293876	-0.531836
Apoa2	P09813	Apolipoprotein A-II OS=Mus musculus OX=10090 GN=Apoa2 PE=1 SV=2	2	-0.0243193	-0.751414	0.412416	-0.394564	-0.694176	2.41169	1.23267	-2.3147	-1.03907	2.19178	-0.727497	0.443374	0.439675	0.356868	-0.858964	0.77456	-0.110945
Sepsecs	Q6P6M7	O-phosphoseryl-tRNA(Sec) selenium transferase OS=Mus musculus OX=10090 GN=Sepsecs PE=1 SV=2	1	1.1503	-0.708153	-1.14034	2.65635	-0.716912	-0.325038	1.07072	0.212899	1.05349	-1.54808	-2.93887	1.081	0.440396	0.356157	0.0405601	0.656208	0.182958
Gsdmd	Q9D8T2	Gasdermin-D OS=Mus musculus OX=10090 GN=Gsdmd PE=1 SV=1	1	-0.394458	1.12308	-1.3522	0.198914	0.139973	0.173819	0.754656	0.161034	0.879188	0.396903	-1.33706	0.580825	0.441048	0.355514	0.673427	0.789456	0.102672
Tmem9b	Q9JJR8	Transmembrane protein 9B OS=Mus musculus OX=10090 GN=Tmem9b PE=1 SV=1	2	1.64985	-0.116807	-0.413042	-0.0193935	0.661233	-0.165007	-1.5637	0.274854	-0.288716	-0.497843	0.247014	0.024607	0.441253	0.355312	0.0959562	0.486665	0.31277
Cox6a1	P43024	Cytochrome c oxidase subunit 6A1, mitochondrial OS=Mus musculus OX=10090 GN=Cox6a1 PE=1 SV=2	2	-2.805	1.08996	-1.44931	-0.871405	0.0675883	0.521698	-0.518888	0.461046	0.174322	0.55777	2.18008	1.22366	0.441457	0.355112	1.95872	0.143615	0.8428
Hspa8	P63017	Heat shock cognate 71 kDa protein OS=Mus musculus OX=10090 GN=Hspa8 PE=1 SV=1	41	-1.60964	-2.48384	-0.00441146	-0.638265	-1.78741	-0.998114	1.11922	1.60785	0.56596	1.65714	1.35035	0.791455	0.442254	0.354328	3.08874	0.0110475	1.95673
Aldh1b1	Q9CZS1	Aldehyde dehydrogenase X, mitochondrial OS=Mus musculus OX=10090 GN=Aldh1b1 PE=1 SV=1	26	1.90844	-0.906907	-3.83109	3.3055	1.43622	-2.61758	0.818094	1.17053	2.24375	-1.72235	-0.363094	2.03406	0.442845	0.353749	1.31063	0.493151	0.30702
Sspn	Q62147	Sarcospan OS=Mus musculus OX=10090 GN=Sspn PE=1 SV=1	1	0.207369	0.621274	0.199865	0.183376	0.581248	0.923238	0.410064	-1.16131	-0.554252	-0.673813	-0.254671	0.288287	0.44302	0.353576	-0.821402	0.0104547	-1.98069
Ube2r2	Q6ZWZ2	Ubiquitin-conjugating enzyme E2 R2 OS=Mus musculus OX=10090 GN=Ube2r2 PE=1 SV=1	2	-1.24315	-0.533459	0.552769	0.0429025	-0.867105	1.56358	0.0829328	0.912213	-0.148368	-0.209056	-0.0195966	0.596376	0.443856	0.352758	0.449476	0.358568	0.445428
Sart3	Q9JLI8	Squamous cell carcinoma antigen recognized by T-cells 3 OS=Mus musculus OX=10090 GN=Sart3 PE=1 SV=1	10	0.0271908	0.29049	-0.745624	1.19743	1.51399	0.283726	-1.10621	-0.206036	0.214756	-0.69898	-0.398765	0.713385	0.444985	0.351654	-0.329591	0.722502	-0.141161
Srsf6	Q3TWW8	Serine/arginine-rich splicing factor 6 OS=Mus musculus OX=10090 GN=Srsf6 PE=1 SV=1	4	0.463903	-0.790011	-0.79254	0.819491	-0.489538	-0.429024	0.292908	1.30587	0.664133	-0.506974	0.503252	0.721953	0.445616	0.351039	1.3737	0.18685	0.728506
Ndufa11	Q9D8B4	NADH dehydrogenase [ubiquinone] 1 alpha subcomplex subunit 11 OS=Mus musculus OX=10090 GN=Ndufa11 PE=1 SV=2	3	0.448634	-0.597957	-1.35774	1.34826	-0.739998	-0.747565	0.634522	-0.167955	1.10256	0.380369	-0.21621	0.545219	0.445767	0.350892	0.704164	0.230537	0.637259
Metap1d	Q9CPW9	Methionine aminopeptidase 1D, mitochondrial OS=Mus musculus OX=10090 GN=Metap1d PE=2 SV=1	1	1.18285	-0.46748	-1.32435	1.76315	0.569235	-0.547535	0.178883	-1.03324	1.26469	-1.25435	-0.829094	0.841539	0.446376	0.350299	-0.463689	0.789684	-0.102547
Pura	P42669	Transcriptional activator protein Pur-alpha OS=Mus musculus OX=10090 GN=Pura PE=1 SV=1	5	0.608479	-0.751032	-0.703523	1.3766	-0.367132	-0.912488	1.41928	0.158097	0.731911	-0.953372	-0.122519	1.20826	0.446495	0.350183	0.721312	0.690339	0.160938
Nfib	P97863	Nuclear factor 1 B-type OS=Mus musculus OX=10090 GN=Nfib PE=1 SV=2	5	1.27726	-0.602236	-1.50143	1.78679	0.201078	-0.623114	0.523708	0.343865	0.691445	-0.593874	-2.11488	0.964629	0.44652	0.350159	0.477232	0.893008	0.0491447
Hnrnpf	Q9Z2X1	Heterogeneous nuclear ribonucleoprotein F OS=Mus musculus OX=10090 GN=Hnrnpf PE=1 SV=3	10	1.84667	-0.858988	-0.70223	-0.644159	-0.676994	-0.0491364	-0.753364	0.562726	-0.549955	-0.619816	2.52065	0.0416533	0.446657	0.350026	0.708616	0.749478	0.125241
Cul5	Q9D5V5	Cullin-5 OS=Mus musculus OX=10090 GN=Cul5 PE=1 SV=3	7	0.768828	0.0111369	-1.20533	0.726872	0.268337	-0.460536	0.869908	-0.312705	1.55637	-0.325097	-1.52843	0.486468	0.446909	0.349781	-0.330038	0.990935	-0.00395489
Spats2	Q8K1N4	Spermatogenesis-associated serine-rich protein 2 OS=Mus musculus OX=10090 GN=Spats2 PE=1 SV=1	2	-0.133746	-0.0665717	1.08748	0.525922	-0.0200496	-0.1046	-0.672107	-0.0939165	-0.0752819	0.679025	-0.687176	0.00424678	0.447	0.349692	-0.0180275	0.500595	-0.300514
Gcsh	Q91WK5	Glycine cleavage system H protein, mitochondrial OS=Mus musculus OX=10090 GN=Gcsh PE=1 SV=2	1	1.41371	-1.5027	-1.58654	0.895629	-0.270873	-0.638671	0.914611	-0.804398	1.58634	-0.482625	-0.0930964	1.81508	0.447502	0.349205	1.21484	0.582199	0.234929
Cuedc2	Q9CXX9	CUE domain-containing protein 2 OS=Mus musculus OX=10090 GN=Cuedc2 PE=1 SV=1	1	0.44405	-0.602788	-0.539521	-0.44718	1.13628	-0.25268	0.299108	1.00088	-0.354261	-0.244167	0.254433	0.562735	0.448121	0.348605	0.544654	0.429853	0.36668
Pik3r4	Q8VD65	Phosphoinositide 3-kinase regulatory subunit 4 OS=Mus musculus OX=10090 GN=Pik3r4 PE=1 SV=3	2	-0.946014	0.932318	0.466611	0.367867	0.810426	-0.0548242	1.50531	-2.1226	0.376192	-0.639554	0.159423	0.122535	0.448233	0.348496	-0.706677	0.42732	-0.369247
Ddi2	A2ADY9	Protein DDI1 homolog 2 OS=Mus musculus OX=10090 GN=Ddi2 PE=1 SV=1	4	-2.44054	0.636095	-1.19433	-1.32713	0.0995076	0.38494	-0.297948	0.106761	0.400808	-0.2339	-1.2024	1.09511	0.448411	0.348324	1.13076	0.409885	0.387338
Postn	Q62009	Periostin OS=Mus musculus OX=10090 GN=Postn PE=1 SV=2	20	-2.3258	-0.935693	0.33445	-0.144599	-0.787935	2.03708	-1.41323	-3.3172	-0.569504	3.19612	2.13413	0.469426	0.449823	0.346959	1.71801	0.500853	0.30029
Actc1	P68033	Actin, alpha cardiac muscle 1 OS=Mus musculus OX=10090 GN=Actc1 PE=1 SV=1	31	-1.69321	-0.178723	-0.872383	-0.558451	-0.662718	-0.567041	-0.666659	0.845247	1.3877	1.11295	2.41216	0.257504	0.450373	0.346428	2.12271	0.00764593	2.11657
Mrpl38	Q8K2M0	39S ribosomal protein L38, mitochondrial OS=Mus musculus OX=10090 GN=Mrpl38 PE=1 SV=2	6	-0.080442	1.53711	-0.158838	0.072458	0.0381579	0.522599	-0.709103	-0.244765	0.137456	0.132746	-0.452488	0.13575	0.450719	0.346094	0.0244325	0.324361	0.488971
Cox6c	Q9CPQ1	Cytochrome c oxidase subunit 6C OS=Mus musculus OX=10090 GN=Cox6c PE=1 SV=3	6	1.12682	0.557188	-2.92105	2.10317	1.45443	-1.31385	0.599701	1.96357	1.227	-2.87457	0.199061	0.469875	0.451156	0.345674	0.155843	0.755558	0.121732
Wwc2	Q6NXJ0	Protein WWC2 OS=Mus musculus OX=10090 GN=Wwc2 PE=1 SV=1	2	-0.0312748	-0.844385	-1.07156	-0.991922	-0.238007	-0.132433	-0.0258151	-0.0517475	0.174897	2.25274	1.63344	0.659165	0.451796	0.345057	1.74855	0.0683461	1.16529
Afg1l	Q3V384	AFG1-like ATPase OS=Mus musculus OX=10090 GN=Afg1l PE=1 SV=1	4	0.809558	-0.640291	-0.622141	1.76034	-1.11506	0.275882	1.23729	-0.335161	0.0515041	0.325657	-1.36257	1.37873	0.452633	0.344254	0.480313	0.775106	0.110639
Cp	Q61147	Ceruloplasmin OS=Mus musculus OX=10090 GN=Cp PE=1 SV=2	3	-2.00942	0.444787	-2.81977	-0.694793	-0.649054	0.147982	-1.6332	-1.98208	0.0118335	3.68237	4.07329	1.33749	0.453031	0.343872	3.85652	0.189705	0.721921
Synrg	Q5SV85	Synergin gamma OS=Mus musculus OX=10090 GN=Synrg PE=1 SV=1	1	0.65273	-0.692633	-0.271499	0.449428	-0.252207	-0.0762345	0.992642	-0.515658	-0.62919	0.494045	0.303303	0.458096	0.453118	0.343789	0.165322	0.97282	0.0119677
Rhot2	Q8JZN7	Mitochondrial Rho GTPase 2 OS=Mus musculus OX=10090 GN=Rhot2 PE=1 SV=1	4	0.713174	0.304913	-1.41631	-0.134491	1.15232	1.64779	-0.530967	-0.316867	0.882495	-0.952077	-0.0480876	0.204004	0.453158	0.34375	-0.48739	0.974153	-0.0113728
Lsm14a	Q8K2F8	Protein LSM14 homolog A OS=Mus musculus OX=10090 GN=Lsm14a PE=1 SV=1	1	-0.319746	-0.237587	0.32256	0.223084	-0.0162872	-0.095895	0.204199	0.799826	0.81862	-0.310273	-0.46092	0.331543	0.453627	0.343301	0.482363	0.54168	0.266257
Gsn	P13020	Gelsolin OS=Mus musculus OX=10090 GN=Gsn PE=1 SV=3	19	-0.675998	0.937356	-0.879435	0.764885	1.06656	-0.479871	-0.0877226	0.916514	0.929159	-0.683254	-0.421012	1.01458	0.453747	0.343186	0.923748	0.599851	0.221957
Serpina1b	P22599	Alpha-1-antitrypsin 1-2 OS=Mus musculus OX=10090 GN=Serpina1b PE=1 SV=2	10	-0.605517	-2.03919	-1.51182	0.29028	-5.07966	2.74643	4.72328	-3.87282	-1.6793	4.50186	0.503407	3.03017	0.453948	0.342994	0.923875	0.585142	0.232739
Mrpl11	Q9CQF0	39S ribosomal protein L11, mitochondrial OS=Mus musculus OX=10090 GN=Mrpl11 PE=1 SV=1	5	0.371352	-0.377009	-0.707446	0.061201	-0.845704	0.4956	1.17317	-0.765693	-0.0525419	0.435654	0.625616	0.65541	0.455275	0.341727	0.568566	0.539952	0.267645
Atox1	O08997	Copper transport protein ATOX1 OS=Mus musculus OX=10090 GN=Atox1 PE=1 SV=1	4	0.964913	-2.11597	-2.24429	0.809127	-1.67875	-1.71243	3.79652	0.754223	1.30064	0.734994	-0.530488	1.68116	0.455813	0.341213	2.86058	0.147387	0.831541
Accsl	Q3UX83	Probable inactive 1-aminocyclopropane-1-carboxylate synthase-like protein 2 OS=Mus musculus OX=10090 GN=Accsl PE=2 SV=1	1	0.864408	-0.40694	-0.930318	0.990594	-0.211228	-0.363848	0.95909	0.360226	1.16111	-1.06561	-1.22938	0.780871	0.456477	0.340581	0.0542469	0.966623	0.0147427
Slc25a46	Q9CQS4	Solute carrier family 25 member 46 OS=Mus musculus OX=10090 GN=Slc25a46 PE=1 SV=1	3	-0.275152	0.867269	-1.22992	0.0437424	2.13038	1.53096	-1.24363	-0.323345	-0.575987	-1.45392	1.02918	1.0625	0.458627	0.338541	-0.174514	0.886984	-0.0520842
Yap1	P46938	Transcriptional coactivator YAP1 OS=Mus musculus OX=10090 GN=Yap1 PE=1 SV=2	1		0.180314	-0.279508	1.05656	0.969893	1.0924	-0.89426	-1.50906	-0.292672			1.06283	0.458851	0.338328	-0.85127	0.320651	-0.493967
Rnaset2a	C0HKG5	Ribonuclease T2-A OS=Mus musculus OX=10090 GN=Rnaset2a PE=1 SV=1	1	-0.0243591	-0.93723	-0.165	0.937411	-0.536432	-0.717848	0.518947	0.547175	1.22213	-0.135721	0.0526784	0.156257	0.459405	0.337805	0.464926	0.12311	0.909705
Hmgb3	O54879	High mobility group protein B3 OS=Mus musculus OX=10090 GN=Hmgb3 PE=1 SV=3	3	1.52762	-2.07039	-3.12622	2.20639	-1.74147	-1.61349	1.76028	1.56088	1.91156	-0.107464	-1.74387	2.14379	0.460518	0.336753	2.7971	0.339441	0.469236
Rif1	Q6PR54	Telomere-associated protein RIF1 OS=Mus musculus OX=10090 GN=Rif1 PE=1 SV=2	1	1.44241	-0.446812	-0.0377783	0.268677	0.391785	-0.098482	-1.60317	-0.726582	-0.133486	0.00206201	0.572461	0.122876	0.46056	0.336714	-0.0279339	0.526699	-0.278438
Acaa2	Q8BWT1	3-ketoacyl-CoA thiolase, mitochondrial OS=Mus musculus OX=10090 GN=Acaa2 PE=1 SV=3	28	0.300589	-0.0286823	-3.27951	2.04141	0.556211	-2.4301	0.485595	1.67401	1.86482	-1.40082	2.07549	0.549585	0.461632	0.335704	1.7981	0.192049	0.716588
Slfn9	B1ARD6	Schlafen family member 9 OS=Mus musculus OX=10090 GN=Slfn9 PE=2 SV=1	1	-1.07175	-0.194393	0.66136	-0.622347	1.64656	1.5543	-0.623941	-0.640831	0.109639	0.121941	0.130766	0.660371	0.462311	0.335066	0.310182	0.792427	0.101041
Copa	Q8CIE6	Coatomer subunit alpha OS=Mus musculus OX=10090 GN=Copa PE=1 SV=2	23	-0.380445	-0.654459	0.446641	-0.264783	0.482986	0.958822	-0.445702	0.71788	0.110483	0.37292	-0.745212	0.489547	0.46241	0.334973	0.622146	0.53158	0.274432
Mapk10	Q61831	Mitogen-activated protein kinase 10 OS=Mus musculus OX=10090 GN=Mapk10 PE=1 SV=2	2	0.547692	-1.31992	-1.2718	0.769652	-1.12177	-0.482417	0.407033	0.367517	1.81658	0.560827	0.300651	1.23411	0.462421	0.334963	1.73597	0.0821181	1.08556
Arhgap31	A6X8Z5	Rho GTPase-activating protein 31 OS=Mus musculus OX=10090 GN=Arhgap31 PE=1 SV=1	2	0.467808	-0.636276	-0.987027	1.17445	-0.876257	-0.975931	2.53216	0.878599	0.801979	-0.399295	-6.01726	0.785372	0.463408	0.334036	0.837618	0.702143	0.153574
Lamb2	Q61292	Laminin subunit beta-2 OS=Mus musculus OX=10090 GN=Lamb2 PE=1 SV=2	14	-2.18798	1.63915	0.585895	-0.484531	1.32107	3.3949	0.212068	-1.96072	-1.71015	-0.343035	0.910768	0.180673	0.463505	0.333946	-1.61249	0.552208	-0.257898
Atp5po	Q9DB20	ATP synthase subunit O, mitochondrial OS=Mus musculus OX=10090 GN=Atp5po PE=1 SV=1	12	0.989212	-0.0669731	-2.6091	1.81874	0.126864	-2.03097	2.63302	1.88595	0.761685	-1.756	-0.688239	1.03978	0.46372	0.333744	0.103696	0.65748	0.182117
Psmc1	P62192	26S proteasome regulatory subunit 4 OS=Mus musculus OX=10090 GN=Psmc1 PE=1 SV=1	9	-1.64718	-0.205124	0.642206	-0.857886	1.15856	0.158712	0.281331	1.34648	-0.999529	0.716576	0.657427	0.425146	0.463891	0.333584	0.892126	0.35344	0.451685
Sfxn3	Q91V61	Sideroflexin-3 OS=Mus musculus OX=10090 GN=Sfxn3 PE=1 SV=1	4	1.17832	0.10259	-0.141266	0.57767	0.0995362	0.182797	-1.00098	-0.681448	0.362086	-0.216674	-0.40897	0.0385764	0.464722	0.332806	-0.415412	0.209809	-0.678176
Prdx5	P99029	Peroxiredoxin-5, mitochondrial OS=Mus musculus OX=10090 GN=Prdx5 PE=1 SV=2	6	1.30209	-1.16409	-3.08791	1.63734	-1.56951	-1.40851	2.62035	1.2997	1.92598	-0.954592	-0.0292932	1.2785	0.464823	0.332712	1.79929	0.292082	0.534496
Tmx1	Q8VBT0	Thioredoxin-related transmembrane protein 1 OS=Mus musculus OX=10090 GN=Tmx1 PE=1 SV=1	5	2.00798	-2.70497	-2.02255	1.45926	-0.962374	-0.985466	1.60454	1.05514	1.64086	-0.224168	-1.75783	2.27099	0.464912	0.332629	2.43804	0.507152	0.294862
Smap	Q9R0P4	Small acidic protein OS=Mus musculus OX=10090 GN=Smap PE=1 SV=1	1	0.396041	-0.739635	-1.20885	0.649201	-0.793077	-0.270554	0.0358456	0.64193	0.973213	0.595911	0.6262	0.622281	0.464935	0.332608	1.3737	0.0309148	1.50983
Erc1	Q99MI1	ELKS/Rab6-interacting/CAST family member 1 OS=Mus musculus OX=10090 GN=Erc1 PE=1 SV=1	3	0.822509	0.364443	-1.15734	-0.121825	0.843331	0.704824	0.385019	0.277148	0.269272	-1.24145	0.0114916	0.180479	0.465671	0.331921	-0.224061	0.794833	-0.0997243
Vwa1	Q8R2Z5	von Willebrand factor A domain-containing protein 1 OS=Mus musculus OX=10090 GN=Vwa1 PE=1 SV=1	1	-2.32251	1.31325	-0.259273	-0.355002	-0.566827	1.79586	0.902526	-0.65022	0.0082995	0.181321	0.16902	0.533036	0.465817	0.331785	0.347933	0.716649	0.144693
	Q6PIU9	Uncharacterized protein FLJ45252 homolog OS=Mus musculus OX=10090 PE=1 SV=2	5	-0.0981937	0.995099	-0.894621	-0.195814	1.93495	1.37615	-0.481487	-0.698158	0.803878	-0.352773	-1.03821	0.688362	0.466502	0.331146	-0.427272	0.645745	-0.189939
Gpsm1	Q6IR34	G-protein-signaling modulator 1 OS=Mus musculus OX=10090 GN=Gpsm1 PE=1 SV=3	5	-1.19466	0.684248	-0.0292546	-0.586038	1.07858	1.64475	-0.36563	-0.218491	0.311858	-0.416029	1.00938	0.385729	0.466623	0.331034	0.0759382	0.579316	0.237085
Farsb	Q9WUA2	Phenylalanine--tRNA ligase beta subunit OS=Mus musculus OX=10090 GN=Farsb PE=1 SV=2	9	-1.59827	0.517439	0.588866	-0.6331	1.05053	1.35087	0.10893	0.156952	-0.545654	0.560876	0.177835	0.0622882	0.466859	0.330814	-0.350046	0.718557	-0.143539
Hba	P01942	Hemoglobin subunit alpha OS=Mus musculus OX=10090 GN=Hba PE=1 SV=2	5	-5.21057	-0.328855	1.05261	1.89089	-5.6187	4.43972	3.02944	-11.4081	-8.12962	2.72052	10.1235	2.78902	0.467978	0.329774	-2.3757	0.97779	-0.00975426
Supv3l1	Q80YD1	ATP-dependent RNA helicase SUPV3L1, mitochondrial OS=Mus musculus OX=10090 GN=Supv3l1 PE=1 SV=1	7	-0.502677	1.69082	-0.516206	0.175285	1.88762	0.291035	0.958482	-0.163622	-0.361199	-1.01685	-1.2613	1.12744	0.468214	0.329556	-0.186346	0.236099	-0.626905
Ap2b1	Q9DBG3	AP-2 complex subunit beta OS=Mus musculus OX=10090 GN=Ap2b1 PE=1 SV=1	19	-0.0272227	-1.15281	-0.0766472	0.898964	-0.77127	-0.906263	1.58647	1.06163	0.199282	0.304189	-0.198897	0.140494	0.468992	0.328835	0.328383	0.142759	0.845395
Ppp2r5c	Q60996	Serine/threonine-protein phosphatase 2A 56 kDa regulatory subunit gamma isoform OS=Mus musculus OX=10090 GN=Ppp2r5c PE=1 SV=2	6	-0.367152	-0.74225	0.0255731	-0.289544	0.118637	-0.63935	0.374427	1.49542	0.583806	1.36402	0.159689	0.281699	0.470045	0.32786	1.34106	0.0299583	1.52348
Parp1	P11103	Poly [ADP-ribose] polymerase 1 OS=Mus musculus OX=10090 GN=Parp1 PE=1 SV=3	10	1.59127	-1.79225	-1.48678	2.35792	-0.275783	-1.05506	0.633663	0.540227	2.96259	-1.23364	-2.0408	1.66572	0.47064	0.327311	1.14007	0.713267	0.146748
Fbn1	Q61554	Fibrillin-1 OS=Mus musculus OX=10090 GN=Fbn1 PE=1 SV=2	42	-1.81166	1.53129	-2.27391	0.115121	-1.76547	4.69795	-0.403248	-4.91205	-0.918588	0.403527	4.93056	1.66759	0.470736	0.327223	1.55413	0.791001	0.101823
Mars2	Q499X9	Methionine--tRNA ligase, mitochondrial OS=Mus musculus OX=10090 GN=Mars2 PE=1 SV=2	2	-2.6093	1.52339	0.450095	0.536016	0.909367	2.13863	-0.592747	-0.884971	0.0435714	-0.78416	-0.153193	0.272596	0.47104	0.326942	-0.918771	0.83653	-0.0775184
Rpa1	Q8VEE4	Replication protein A 70 kDa DNA-binding subunit OS=Mus musculus OX=10090 GN=Rpa1 PE=1 SV=1	6	1.33931	-0.286791	-0.444876	0.400859	-0.81514	-0.110886	-0.422351	-0.0664941	0.552417	0.487416	-0.456466	0.0201728	0.472355	0.325731	0.497252	0.900025	0.0457454
Dhrs7	Q9CXR1	Dehydrogenase/reductase SDR family member 7 OS=Mus musculus OX=10090 GN=Dhrs7 PE=1 SV=2	2	0.662236	-0.760112	-2.28688	1.4971	-1.00492	-1.58566	1.75118	0.441662	1.83936	0.199638	-0.514664	1.0062	0.472427	0.325666	1.08076	0.221224	0.655167
Ap2a1	P17426	AP-2 complex subunit alpha-1 OS=Mus musculus OX=10090 GN=Ap2a1 PE=1 SV=1	18	-0.386865	0.114447	0.97093	0.119403	0.668929	1.01341	0.378518	-0.603621	-0.981419	-0.60729	-0.718555	0.409276	0.472661	0.325451	-0.77737	0.0397704	-1.40044
Gbp2	Q9Z0E6	Guanylate-binding protein 2 OS=Mus musculus OX=10090 GN=Gbp2 PE=1 SV=1	1	0.737596	0.0548737	-1.38381	0.33367	-0.250117	0.710537	0.197472	-1.30162	0.992419	0.372183	-0.108778	0.210697	0.472737	0.32538	0.0768285	0.820622	0.0858571
Mfap4	Q9D1H9	Microfibril-associated glycoprotein 4 OS=Mus musculus OX=10090 GN=Mfap4 PE=1 SV=1	2	0.817285	-0.328367	-0.186418	1.77371	-0.034809	-0.470446	1.30483	-0.212169	1.12205	0.831166	-1.10857	0.821426	0.473177	0.324977	0.495916	0.935648	0.0288876
Wiz	O88286	Protein Wiz OS=Mus musculus OX=10090 GN=Wiz PE=1 SV=2	1	-0.712461	-1.01652	0.19552	0.436209	-1.47832	1.75547	-0.129433	0.0722748	-0.772309	1.07213	1.09683	0.865849	0.474114	0.324117	1.28466	0.210666	0.676406
Hypk	Q9CR41	Huntingtin-interacting protein K OS=Mus musculus OX=10090 GN=Hypk PE=1 SV=2	3	-1.42107	-0.376003	0.218975	-0.31671	-0.785037	0.778268	-0.0548227	0.866771	1.62185	2.18615	-1.51548	0.190237	0.474288	0.323958	1.62031	0.263115	0.579854
Rbm25	B2RY56	RNA-binding protein 25 OS=Mus musculus OX=10090 GN=Rbm25 PE=1 SV=2	2	-0.785466	0.291327	0.542514	0.317275	0.791611	1.70384	-0.660683	-1.21735	-0.7023	0.120771	0.304232	0.263116	0.474322	0.323926	-0.582092	0.504335	-0.297281
Zc3h18	Q0P678	Zinc finger CCCH domain-containing protein 18 OS=Mus musculus OX=10090 GN=Zc3h18 PE=1 SV=1	2	-0.182931	-0.230503	0.950251	-0.272491	-0.329655	-0.0843793	0.283275	1.29546	-0.164228	0.121871	0.466934	0.00449582	0.474556	0.323713	0.477334	0.632924	0.198649
Nexn	Q7TPW1	Nexilin OS=Mus musculus OX=10090 GN=Nexn PE=1 SV=3	16	1.17571	-1.10725	-1.64805	0.933774	-0.881791	-0.713119	1.8377	0.74491	1.85486	-0.235894	-0.793608	1.21758	0.474904	0.323394	1.36176	0.399847	0.398107
Cfdp1	O88271	Craniofacial development protein 1 OS=Mus musculus OX=10090 GN=Cfdp1 PE=1 SV=1	1	2.08767	-2.7804	-1.91081	0.587934	-1.59536	0.423372	1.73889	0.312382	0.779033	0.25347	-1.77852	2.41646	0.47504	0.32327	2.19374	0.61651	0.21006
H1-6	Q07133	Histone H1t OS=Mus musculus OX=10090 GN=H1-6 PE=1 SV=4	1	0.827975	-0.0360884	-0.715976	1.43981	-0.494604	0.40156	0.602863	-0.0172671	-0.62937	0.133339	-1.48372	0.5383	0.476259	0.322157	-0.28723	0.402091	-0.395676
Zfhx2	Q2MHN3	Zinc finger homeobox protein 2 OS=Mus musculus OX=10090 GN=Zfhx2 PE=1 SV=1	1	1.9855	-0.533621	-0.704991	0.309037	-0.576439	-0.731945	-0.393832	-0.575845	1.09695	-0.0672129	-1.00213	0.0484851	0.47667	0.321782	0.212092	0.687169	0.162936
Mrpl46	Q9EQI8	39S ribosomal protein L46, mitochondrial OS=Mus musculus OX=10090 GN=Mrpl46 PE=1 SV=1	1	-0.635982	0.137978	-1.59504	0.746967	-1.321	-0.408804	0.271615	1.29021	0.564112	1.34374	0.237094	0.567388	0.477023	0.321461	1.56314	0.0322487	1.49149
Ezr	P26040	Ezrin OS=Mus musculus OX=10090 GN=Ezr PE=1 SV=3	14	1.67183	-0.470825	-2.05532	1.46836	0.944345	-0.754447	0.469362	0.208633	1.00286	-1.1799	-1.547	1.17768	0.477408	0.32111	-0.014807	0.937762	-0.0279073
Tcf25	Q8R3L2	Transcription factor 25 OS=Mus musculus OX=10090 GN=Tcf25 PE=1 SV=2	1	3.07041	-1.16763	-0.219722	0.538261	-0.513809	-3.00962	0.699583	0.421562	-0.185382	-0.926773	-2.35554	0.231948	0.477779	0.320773	-0.336356	0.351205	-0.454439
Flot2	Q60634	Flotillin-2 OS=Mus musculus OX=10090 GN=Flot2 PE=1 SV=2	4	-1.08098	2.17853	-0.795514	-2.75842	-0.173359	-1.09389	0.658621	0.167625	-0.669272	-2.34661	-1.40107	0.16189	0.477891	0.320671	-0.239657	0.329651	-0.481946
	Q91V76	Ester hydrolase C11orf54 homolog OS=Mus musculus OX=10090 PE=1 SV=1	2	0.862352	-0.945123	-1.02873	1.2163	-1.14075	-0.138864	1.1742	1.2599	0.875498	-0.411303	-1.63689	1.46279	0.47878	0.319864	1.17722	0.692033	0.159873
Bod1	Q5SQY2	Biorientation of chromosomes in cell division protein 1 OS=Mus musculus OX=10090 GN=Bod1 PE=3 SV=1	1	-0.790887	0.713331	0.0425683	0.452651	0.766492	1.58588	-0.764911	-0.957215	0.827989	-0.37411	-0.601977	0.567003	0.478885	0.319769	-0.530612	0.669978	-0.17394
Myl2	P51667	Myosin regulatory light chain 2, ventricular/cardiac muscle isoform OS=Mus musculus OX=10090 GN=Myl2 PE=1 SV=3	22	-0.515995	-2.23429	-1.7735	-0.555744	-2.42393	-1.14366	0.929385	1.32629	2.62244	1.13361	1.55201	0.923793	0.479258	0.31943	3.21265	0.00285806	2.54393
Mapt	P10637	Microtubule-associated protein tau OS=Mus musculus OX=10090 GN=Mapt PE=1 SV=3	1	-0.818214	0.505534	-0.980206	0.0553656	1.13165		-0.781231	-1.33718	0.884163	0.745641	-0.1903	0.87358	0.479354	0.319344	1.09589	0.555797	0.255083
Mrps7	Q80X85	28S ribosomal protein S7, mitochondrial OS=Mus musculus OX=10090 GN=Mrps7 PE=1 SV=1	9	0.130628	-1.27516	0.399859	-0.584522	-0.314573	0.839954	1.05408	0.40208	-0.414852	-0.0850091	1.29914	0.132063	0.479418	0.319285	0.0279076	0.416208	0.380689
Agtrap	Q9WVK0	Type-1 angiotensin II receptor-associated protein OS=Mus musculus OX=10090 GN=Agtrap PE=1 SV=2	1	-0.875295	-0.229961	-0.748455	-1.38304	0.238253	0.690268	-0.324534	0.76496	1.97215	0.0311511	0.43327	0.705314	0.479677	0.319051	1.34757	0.0418945	1.37784
Pi4ka	E9Q3L2	Phosphatidylinositol 4-kinase alpha OS=Mus musculus OX=10090 GN=Pi4ka PE=1 SV=2	2	1.27055	-0.320427	-0.924202	0.968807	0.285288	-0.36626	1.2673	-0.711825	0.36737	-1.0167	-0.797428	0.947474	0.481493	0.31741	-0.434199	0.443022	-0.353575
Fam126a	Q6P9N1	Hyccin OS=Mus musculus OX=10090 GN=Fam126a PE=1 SV=3	3	-0.125336	0.176705	-0.740206	0.14541	1.0805	0.223869	-0.814708	0.19755	1.58312	-0.794579	-0.131137	0.309975	0.481525	0.317381	0.158542	0.515698	0.287605
Eif3g	Q9Z1D1	Eukaryotic translation initiation factor 3 subunit G OS=Mus musculus OX=10090 GN=Eif3g PE=1 SV=2	4	0.758768	-0.0871841	-0.120578	0.00887422	-1.08115	-0.0127689	0.442822	-0.281447	0.716661	1.90091	-1.17192	0.0852368	0.481581	0.317331	0.304791	0.900696	0.045422
Nrbp1	Q99J45	Nuclear receptor-binding protein OS=Mus musculus OX=10090 GN=Nrbp1 PE=1 SV=1	2	-1.31926	0.131121	0.348171	-0.763387	0.260494	0.976472	0.256643	0.24314	0.506419	0.920097	-0.520271	0.127447	0.481887	0.317055	0.243659	0.362209	0.441041
Wdfy3	Q6VNB8	WD repeat and FYVE domain-containing protein 3 OS=Mus musculus OX=10090 GN=Wdfy3 PE=1 SV=1	1	1.98449	-0.612239	-0.529019	-0.0588702	-0.976437	-1.09978	0.641363	0.42257	0.426142	0.622321	-2.30958	0.011365	0.482146	0.316822	0.953375	0.672573	0.172261
Ndufab1	Q9CR21	Acyl carrier protein, mitochondrial OS=Mus musculus OX=10090 GN=Ndufab1 PE=1 SV=1	5	1.42052	-3.84674	-4.08715	1.90519	-3.01667	-3.389	3.5976	1.54981	2.25949	-0.0761103	3.89445	3.291	0.482163	0.316806	5.7514	0.0718807	1.14339
Rab1A	P62821	Ras-related protein Rab-1A OS=Mus musculus OX=10090 GN=Rab1A PE=1 SV=3	6	0.199	-1.94223	-0.381107	1.05901	-1.35689	-0.972923	1.44842	1.08545	0.402	0.937575	0.00938158	0.424148	0.482731	0.316295	1.05089	0.0833668	1.07901
Zyg11b	Q3UFS0	Protein zyg-11 homolog B OS=Mus musculus OX=10090 GN=Zyg11b PE=1 SV=2	1	-0.169558	-1.06318	0.439162	0.629522	-0.0178694	0.246395	-0.515195	-1.84338	0.729173	0.850347	0.847716	0.28382	0.483243	0.315834	0.958002	0.655474	0.183445
Lrpprc	Q6PB66	Leucine-rich PPR motif-containing protein, mitochondrial OS=Mus musculus OX=10090 GN=Lrpprc PE=1 SV=2	57	0.085943	0.318992	-0.542725	0.503863	-0.835356	0.220982	2.49647	-0.0653735	-0.21329	-0.55644	0.447998	0.276479	0.484315	0.314872	-0.225275	0.882734	-0.0541704
Rps17	P63276	40S ribosomal protein S17 OS=Mus musculus OX=10090 GN=Rps17 PE=1 SV=2	8	-1.80477	-2.23157	1.00858	0.178623	-1.40795	-0.66741	1.05248	-0.487465	0.352525	1.87336	-0.048679	1.56038	0.484438	0.314762	1.9567	0.228955	0.64025
Araf	P04627	Serine/threonine-protein kinase A-Raf OS=Mus musculus OX=10090 GN=Araf PE=1 SV=2	1	-0.395722	-0.971596	0.548435	1.03113	-0.756425	0.360916	0.00533925	0.027061	-0.31002	0.587709	0.509339	0.578849	0.48566	0.313667	0.663922	0.335338	0.474517
Ndufa10	Q99LC3	NADH dehydrogenase [ubiquinone] 1 alpha subcomplex subunit 10, mitochondrial OS=Mus musculus OX=10090 GN=Ndufa10 PE=1 SV=1	16	0.894037	-1.48541	-2.35069	2.19797	-1.8249	-2.05602	3.11533	1.77555	0.999423	-0.949905	-0.363256	1.67195	0.486382	0.313022	1.8035	0.27405	0.56217
Plod2	Q9R0B9	Procollagen-lysine,2-oxoglutarate 5-dioxygenase 2 OS=Mus musculus OX=10090 GN=Plod2 PE=1 SV=2	1	-1.04924	-1.45591	1.08669	1.11943	-0.435612	0.363258	-0.528851	0.448609	1.05555	0.274892	-0.267439	1.01307	0.486609	0.31282	1.41099	0.298981	0.524357
Mtx2	O88441	Metaxin-2 OS=Mus musculus OX=10090 GN=Mtx2 PE=1 SV=1	5	1.44243	-0.503932	-2.03216	2.12538	0.316046	-0.771885	0.188156	-0.392189	1.75802	-1.25971	-0.49931	0.756033	0.486616	0.312814	0.0581823	0.82434	0.0838934
S100a10	P08207	Protein S100-A10 OS=Mus musculus OX=10090 GN=S100a10 PE=1 SV=2	2	2.21456	-2.78198	-3.94291	1.74984	-1.65961	-1.98838	1.93571	0.532877	2.79933	0.0321151	-2.0993	2.8271	0.487325	0.312181	3.06448	0.39981	0.398146
Cdc23	Q8BGZ4	Cell division cycle protein 23 homolog OS=Mus musculus OX=10090 GN=Cdc23 PE=1 SV=2	2	0.716265	-0.717217	-1.10066	0.0108578	-0.295125	-0.0947083	0.386311	0.393943	1.62068	-0.305302	-0.855047	0.675292	0.487475	0.312048	0.761537	0.491718	0.308284
Noa1	Q9JJG9	Nitric oxide-associated protein 1 OS=Mus musculus OX=10090 GN=Noa1 PE=1 SV=1	1	-1.68373	0.948318	-0.742616	0.286908	0.128391	0.766758	-0.870632	0.314999	1.17319	-0.132808	0.662498	0.950266	0.487769	0.311786	1.23136	0.225947	0.645993
Ahsg	P29699	Alpha-2-HS-glycoprotein OS=Mus musculus OX=10090 GN=Ahsg PE=1 SV=1	10	-1.34095	-0.440239	-2.493	0.0450194	-4.12431	2.51008	1.15209	-4.72344	-1.99935	6.07691	2.01079	1.93951	0.488146	0.31145	1.34667	0.560763	0.251221
Paip2b	Q91W45	Polyadenylate-binding protein-interacting protein 2B OS=Mus musculus OX=10090 GN=Paip2b PE=1 SV=2	1	0.993272	-0.603116	-1.36168	1.25349	-0.856129	-0.11048	0.832417	0.429177	1.49772	-1.28601	-0.864517	0.964084	0.488251	0.311357	0.385446	0.788823	0.10302
Rtn4ip1	Q924D0	Reticulon-4-interacting protein 1, mitochondrial OS=Mus musculus OX=10090 GN=Rtn4ip1 PE=1 SV=2	6	0.668796	-0.00399323	-0.9177	0.638241	-0.707263	0.130445	1.75661	0.808149	-0.232885	-1.41742	-0.0976817	0.388336	0.488342	0.311276	-0.16129	0.829359	-0.0812574
Stat1	P42225	Signal transducer and activator of transcription 1 OS=Mus musculus OX=10090 GN=Stat1 PE=1 SV=1	2	-1.20035	0.560091	0.0208022	-0.837193	0.455021	1.18146	0.342867	0.135835	-0.124444	0.0406473	0.269003	0.378142	0.488883	0.310795	0.0674389	0.54907	0.260373
Ubap2l	Q80X50	Ubiquitin-associated protein 2-like OS=Mus musculus OX=10090 GN=Ubap2l PE=1 SV=1	13	-0.207503	-1.52648	-0.0945986	0.19764	-1.00485	-0.602781	0.802002	1.2308	0.700409	1.20666	-0.167205	0.0049326	0.48964	0.310123	1.16104	0.0559287	1.25237
Tecr	Q9CY27	Very-long-chain enoyl-CoA reductase OS=Mus musculus OX=10090 GN=Tecr PE=1 SV=1	5	1.17191	-0.925428	-0.424679	0.820152	0.727701	-0.609436	0.82457	0.357821	0.239091	-0.379842	-1.25871	1.19861	0.490479	0.30938	0.354304	0.781501	0.107071
Oxct1	Q9D0K2	Succinyl-CoA:3-ketoacid coenzyme A transferase 1, mitochondrial OS=Mus musculus OX=10090 GN=Oxct1 PE=1 SV=1	22	-0.701823	-0.731793	-0.00141417	-0.133031	-1.73979	0.598754	2.53621	-1.69432	0.514122	-0.0142545	0.754919	0.934684	0.490754	0.309136	0.951757	0.612707	0.212747
Slc2a4	P14142	Solute carrier family 2, facilitated glucose transporter member 4 OS=Mus musculus OX=10090 GN=Slc2a4 PE=1 SV=3	1	-0.605563	2.59066	0.033058	-1.69566	1.10375	0.407618	-0.339857	0.292063	0.907529	-1.5494	-1.59156	0.000822603	0.490846	0.309054	-0.661724	0.345872	-0.461085
Crk	Q64010	Adapter molecule crk OS=Mus musculus OX=10090 GN=Crk PE=1 SV=1	5	0.713247	0.335048	-0.724989	0.543383	0.614525	-0.0223892	0.478197	0.681505	0.658375	-0.645146	-1.4692	0.175742	0.491735	0.308269	-0.328433	0.692598	-0.159519
Hmga1	P17095-1	Isoform HMG-Y of High mobility group protein HMG-I/HMG-Y OS=Mus musculus OX=10090 GN=Hmga1	1	1.94703	-2.78851	-2.16215	1.35008	-0.821442	-1.37904	1.28982	1.63752	1.13711	-0.721531	-1.5949	2.39634	0.491773	0.308236	2.36994	0.500139	0.300909
Nek9	Q8K1R7	Serine/threonine-protein kinase Nek9 OS=Mus musculus OX=10090 GN=Nek9 PE=1 SV=2	1	-0.772835	0.253447	0.483519	0.22757	0.567631	0.801791	-0.347521	-0.57105	-0.130649	-0.203732	0.917833	0.144153	0.49203	0.308009	-0.420638	0.977029	-0.0100927
Oxnad1	Q8VE38	Oxidoreductase NAD-binding domain-containing protein 1 OS=Mus musculus OX=10090 GN=Oxnad1 PE=1 SV=2	4	-0.0025668	0.212075	-1.10878	0.386387	-0.573705	-0.224994	0.598824	1.08759	0.0495391	-0.447245	1.20204	0.0832633	0.493184	0.306991	0.57113	0.244227	0.612207
Eef1a2	P62631	Elongation factor 1-alpha 2 OS=Mus musculus OX=10090 GN=Eef1a2 PE=1 SV=1	10	1.32288	-1.98071	-1.64318	0.0431619	-1.78222	-0.1948	3.62836	-0.605901	0.799919	1.09158	-1.20136	1.56736	0.493324	0.306868	1.74019	0.503369	0.298114
Ak2	Q9WTP6	Adenylate kinase 2, mitochondrial OS=Mus musculus OX=10090 GN=Ak2 PE=1 SV=5	8	1.08214	-0.302576	-1.44309	0.944432	0.0374082	-0.707255	1.2025	0.191745	0.747389	-0.665723	-0.40208	0.793496	0.493893	0.306367	0.197408	0.802337	0.0956431
Rpl23	P62830	60S ribosomal protein L23 OS=Mus musculus OX=10090 GN=Rpl23 PE=1 SV=1	9	-0.376157	-1.31875	0.471952	-0.175108	-0.47433	0.77834	-0.169523	0.225798	-0.656782	1.28672	0.152682	0.203842	0.494331	0.305982	0.565397	0.349927	0.456022
Mrpl49	Q9CQ40	39S ribosomal protein L49, mitochondrial OS=Mus musculus OX=10090 GN=Mrpl49 PE=1 SV=1	4	0.0629505	0.561782	-0.236559	1.36119	-0.709888	0.521889	1.02823	-0.30686	1.60813	-1.66064	-1.51216	0.712111	0.494499	0.305834	-0.972461	0.542677	-0.265458
Sorbs3	Q9R1Z8	Vinexin OS=Mus musculus OX=10090 GN=Sorbs3 PE=1 SV=1	6	-1.13811	-0.0161957	-0.185342	-0.422899	1.62058	0.46644	-1.18067	-0.19612	0.245366	-1.56401	-0.0348831	0.207112	0.494608	0.305738	0.0698402	0.919847	0.0362844
Acads	Q07417	Short-chain specific acyl-CoA dehydrogenase, mitochondrial OS=Mus musculus OX=10090 GN=Acads PE=1 SV=2	20	-0.215185	1.65835	-2.01068	1.72022	1.40495	-1.07357	0.588321	-0.088933	1.28176	-1.68551	-0.592913	1.21182	0.495	0.305395	-0.125738	0.945638	-0.0242751
Sacs	Q9JLC8	Sacsin OS=Mus musculus OX=10090 GN=Sacs PE=1 SV=2	1	0.530602	1.07526	-1.43912	0.153891	0.579279	0.553142	0.885377	-0.48643	0.044209	-1.21004	-0.248874	0.0356085	0.495415	0.305031	-0.898253	0.490186	-0.309639
Agrn	A2ASQ1-2	Isoform 2 of Agrin OS=Mus musculus OX=10090 GN=Agrn	13	-2.502	2.21402	-1.07524	0.362026	0.876449	1.12589	-0.522154	-0.356611	-0.171208	-0.799515	2.17287	1.69448	0.495454	0.304997	0.811335	0.656643	0.182671
Ldhb	P16125	L-lactate dehydrogenase B chain OS=Mus musculus OX=10090 GN=Ldhb PE=1 SV=2	21	1.83044	-2.22795	-2.13334	1.4033	-1.71616	-1.00946	2.92164	0.363331	1.5429	-0.426863	-0.315371	2.33026	0.495584	0.304883	2.15732	0.402266	0.395487
Mff	Q6PCP5	Mitochondrial fission factor OS=Mus musculus OX=10090 GN=Mff PE=1 SV=1	3	-0.754219	-0.0908666	-0.427786	0.0847836	1.03195	0.910485	-1.57977	-1.76467	-1.16475	0.266859	2.68776	0.92542	0.495605	0.304864	-0.02116	0.730652	-0.136289
Hnrnpa2b1	O88569	Heterogeneous nuclear ribonucleoproteins A2/B1 OS=Mus musculus OX=10090 GN=Hnrnpa2b1 PE=1 SV=2	19	-0.591449	1.10128	-0.322579	0.355381	2.06014	-0.134479	0.122051	0.583003	-0.372756	-1.16275	-0.891142	0.561295	0.496067	0.304459	-0.309369	0.445763	-0.350896
Cdc73	Q8JZM7	Parafibromin OS=Mus musculus OX=10090 GN=Cdc73 PE=1 SV=1	2	1.41799	-1.49645	-1.54814	1.17706	-0.307692	-0.389036	0.064097	0.745705	0.46061	-0.5828	0.033069	1.37466	0.496081	0.304447	1.74329	0.462657	0.334741
Vapa	Q9WV55	Vesicle-associated membrane protein-associated protein A OS=Mus musculus OX=10090 GN=Vapa PE=1 SV=2	6	0.564688	-1.48452	-0.85186	0.847677	-1.01432	-0.399284	0.238638	-0.107691	0.436517	0.458105	-0.742942	0.771537	0.496961	0.303678	1.01627	0.367685	0.434524
Srsf5	O35326	Serine/arginine-rich splicing factor 5 OS=Mus musculus OX=10090 GN=Srsf5 PE=1 SV=2	7	1.01633	-0.175954	-1.6424	0.748257	0.790078	-0.451593	-0.00143289	1.35448	0.811929	-0.335415	-0.445949	0.549366	0.496972	0.303668	0.414211	0.491834	0.308181
Nomo1	Q6GQT9	Nodal modulator 1 OS=Mus musculus OX=10090 GN=Nomo1 PE=1 SV=1	10	0.0599027	0.653121	-0.238933	1.49372	-0.117164	-0.22518	1.10764	-0.393269	-0.560491	-0.247645	-1.32735	0.435337	0.498008	0.302764	-0.536783	0.0790744	-1.10196
Ndufs4	Q9CXZ1	NADH dehydrogenase [ubiquinone] iron-sulfur protein 4, mitochondrial OS=Mus musculus OX=10090 GN=Ndufs4 PE=1 SV=3	6	1.68315	-0.934348	-2.41774	2.82901	-0.249655	-2.03672	2.05127	1.49799	1.00564	-2.35053	-2.07786	1.83516	0.498278	0.302528	0.398239	0.9634	0.0161932
Tubb4b	P68372	Tubulin beta-4B chain OS=Mus musculus OX=10090 GN=Tubb4b PE=1 SV=1	5	-1.32232	-0.103975	0.497759	-0.623867	-0.119131	0.443253	0.728972	0.416032	0.158568	0.694374	1.0062	0.266036	0.498905	0.301982	0.659178	0.137529	0.861605
Cox14	Q8BH51	Cytochrome c oxidase assembly protein COX14 OS=Mus musculus OX=10090 GN=Cox14 PE=3 SV=1	1	0.5482	-1.37059	-0.396099	0.705816	-0.756035	-0.421929	0.74052	1.35996	0.744824	-0.425183	-0.0865289	0.538043	0.499087	0.301824	0.725247	0.280954	0.551365
H1-0	P10922	Histone H1.0 OS=Mus musculus OX=10090 GN=H1-0 PE=2 SV=4	3	1.09878	-0.94919	-1.14393	2.64025	1.12242	-1.66814	0.147195	0.869707	-0.110862	-1.61049	-0.948238	1.584	0.499284	0.301652	0.419639	0.897351	0.0470374
Acot13	Q9CQR4	Acyl-coenzyme A thioesterase 13 OS=Mus musculus OX=10090 GN=Acot13 PE=1 SV=1	9	0.00614434	0.146809	-0.259435	2.04547	1.13685	-1.00719	-0.00950077	0.968965	0.561355	-2.1635	-0.225787	0.557529	0.500055	0.300982	0.16164	0.837301	0.0771184
Vps51	Q3UVL4	Vacuolar protein sorting-associated protein 51 homolog OS=Mus musculus OX=10090 GN=Vps51 PE=1 SV=2	1	-1.20964	1.20139	-0.659984	0.579962	0.75623	-0.361419	0.106909	0.826087	0.25034	-1.48247	0.823392	1.00342	0.500175	0.300878	1.19685	0.727924	0.137914
Golga3	P55937	Golgin subfamily A member 3 OS=Mus musculus OX=10090 GN=Golga3 PE=1 SV=3	2	0.235508	-1.1386	0.309703	0.392863	0.465383	0.663709	-0.736308	-0.584139	0.492919	0.378129	0.135675	0.193615	0.500591	0.300517	0.021394	0.560402	0.2515
Sucla2	Q9Z2I9	Succinate--CoA ligase [ADP-forming] subunit beta, mitochondrial OS=Mus musculus OX=10090 GN=Sucla2 PE=1 SV=2	23	2.373	-1.07764	-2.52894	2.67498	-0.645513	-1.16496	2.42124	0.2457	0.809793	-1.79187	-0.734282	1.9655	0.500922	0.30023	0.833346	0.976263	0.0104333
Casp6	O08738	Caspase-6 OS=Mus musculus OX=10090 GN=Casp6 PE=1 SV=1	1	-0.575687	0.472837	0.125555	1.32153	0.409252	0.0485958	-0.326754	0.438725	0.693557	-0.84758	-1.0515	0.103369	0.501363	0.299848	-0.329982	0.746725	-0.126839
Taco1	Q8K0Z7	Translational activator of cytochrome c oxidase 1 OS=Mus musculus OX=10090 GN=Taco1 PE=1 SV=1	6	0.238369	1.06388	-0.30449	0.150659	0.685513	1.20588	0.511134	-1.73673	-0.47818	-0.491314	-0.123856	0.359955	0.501459	0.299765	-0.723115	0.109238	-0.961624
Slc27a1	Q60714	Long-chain fatty acid transport protein 1 OS=Mus musculus OX=10090 GN=Slc27a1 PE=1 SV=1	5	-2.47849	1.23048	0.194823	1.18425	1.73042	-0.295394	-0.691895	0.249364	-1.03217	-0.674131	1.77544	0.249603	0.501784	0.299483	-0.407207	0.731108	-0.136019
Lrpap1	P55302	Alpha-2-macroglobulin receptor-associated protein OS=Mus musculus OX=10090 GN=Lrpap1 PE=1 SV=1	3	-1.09305	-0.123187	-0.00615912	-1.01735	-0.226668	1.21127	0.196192	1.28567	0.712318	0.480317	0.157619	0.107949	0.502161	0.299157	0.719504	0.045562	1.3414
Ldhd	Q7TNG8	Probable D-lactate dehydrogenase, mitochondrial OS=Mus musculus OX=10090 GN=Ldhd PE=1 SV=1	1	0.191569	-0.18763	0.41903	0.249014	0.67088	-0.329122	1.10048	-1.34605	-0.0731447	0.317804	-0.562511	0.268378	0.502367	0.298979	-0.509397	0.270121	-0.568442
Mrpl12	Q9DB15	39S ribosomal protein L12, mitochondrial OS=Mus musculus OX=10090 GN=Mrpl12 PE=1 SV=2	5	1.35997	-1.68154	-2.12633	1.96985	-1.39967	-1.48443	1.90966	0.784568	1.50715	-0.414007	-0.624269	1.93653	0.502631	0.298751	1.86682	0.34921	0.456913
Ykt6	Q9CQW1	Synaptobrevin homolog YKT6 OS=Mus musculus OX=10090 GN=Ykt6 PE=1 SV=1	6	-0.905581	-0.266576	0.2775	-0.0526375	0.0688607	0.576475	-0.612136	0.576588	1.1957	-0.448297	1.7576	0.274687	0.502742	0.298655	1.15272	0.149523	0.825293
Retreg3	Q9CQV4	Reticulophagy regulator 3 OS=Mus musculus OX=10090 GN=Retreg3 PE=1 SV=1	1	0.49941	0.986009	0.271912	-2.08937	0.60738	0.743603	0.667533	-0.472643	-1.09377	-0.621472	0.792912	0.138047	0.502954	0.298472	-1.04647	0.125368	-0.901812
Col1a2	Q01149	Collagen alpha-2(I) chain OS=Mus musculus OX=10090 GN=Col1a2 PE=1 SV=2	17	-2.32002	1.67236	-0.00536261	1.57247	2.31145	5.80636	-3.46345	-2.72082	-2.7628	-3.09476	4.07214	1.94732	0.503027	0.298408	-2.73645	0.705368	-0.151584
Apoc3	P33622	Apolipoprotein C-III OS=Mus musculus OX=10090 GN=Apoc3 PE=1 SV=2	1	-0.453448	0.585519	-0.30469	-0.421439	0.24476	3.80698	-0.341775	-2.68794	-2.33916	1.88413	-0.403808	0.256182	0.503456	0.298038	-1.06679	0.543655	-0.264677
Mrpl53	Q9D1H8	39S ribosomal protein L53, mitochondrial OS=Mus musculus OX=10090 GN=Mrpl53 PE=1 SV=1	4	-1.01272	-0.216875	0.689081	0.246397	-0.612292	0.414576	0.785232	0.167657	-0.719892	0.20009	0.763484	0.547361	0.503994	0.297575	0.400749	0.627768	0.202201
Cdc27	A2A6Q5	Cell division cycle protein 27 homolog OS=Mus musculus OX=10090 GN=Cdc27 PE=1 SV=1	1	2.38238	-0.860178	-0.700878	-0.633236	-1.31877	-0.44112	0.608885	-0.621698	0.0872392	-0.105377	-0.156741	0.163699	0.504337	0.297279	0.569818	0.621972	0.206229
Mrps2	Q924T2	28S ribosomal protein S2, mitochondrial OS=Mus musculus OX=10090 GN=Mrps2 PE=1 SV=1	3	0.762704	-0.310263	-1.89687	0.994838	-0.73866	-0.00679385	0.0414462	-0.921019	2.13991	-0.204219	0.335721	0.327589	0.504507	0.297133	0.376014	0.453338	0.343578
Cpt2	P52825	Carnitine O-palmitoyltransferase 2, mitochondrial OS=Mus musculus OX=10090 GN=Cpt2 PE=1 SV=2	22	0.951752	0.225925	-2.23959	1.77988	0.518367	-1.38138	0.90955	1.22406	0.806785	-1.66468	0.187997	0.488034	0.505096	0.296626	0.271467	0.674583	0.170964
Nasp	Q99MD9	Nuclear autoantigenic sperm protein OS=Mus musculus OX=10090 GN=Nasp PE=1 SV=2	9	0.196866	-0.927402	-0.314713	-0.413008	0.333092	-0.0954462	-0.265066	0.938915	0.194705	0.361068	-1.08177	0.134457	0.505293	0.296457	0.5926	0.466046	0.331571
Gnai2	P08752	Guanine nucleotide-binding protein G(i) subunit alpha-2 OS=Mus musculus OX=10090 GN=Gnai2 PE=1 SV=5	12	-0.789719	1.10307	-0.560275	0.90989	0.716025	-0.891096	1.0215	1.19397	0.201531	-1.17887	-1.06637	1.37323	0.50584	0.295987	0.127856	0.881966	0.0545483
Dbt	P53395	Lipoamide acyltransferase component of branched-chain alpha-keto acid dehydrogenase complex, mitochondrial OS=Mus musculus OX=10090 GN=Dbt PE=1 SV=2	13	0.578738	-0.0713155	-1.04321	1.42544	2.0282	-0.996245	-0.459374	1.37758	0.0106196	-1.4295	-0.142684	0.55435	0.505911	0.295926	0.00528315	0.872528	0.0592208
Ccdc69	Q3TCJ8	Coiled-coil domain-containing protein 69 OS=Mus musculus OX=10090 GN=Ccdc69 PE=1 SV=1	1	0.631003	-1.06529	-1.64873	1.97266	0.108037	-1.90232	0.188421	-0.247229	-2.38481	1.03208	1.42554	1.21352	0.505996	0.295853	1.45772	0.600693	0.221347
Fis1	Q9CQ92	Mitochondrial fission 1 protein OS=Mus musculus OX=10090 GN=Fis1 PE=1 SV=1	4	1.22485	-1.14485	-2.33163	2.1635	-0.689723	-1.04927	0.0651666	1.03035	1.30894	-0.221087	-0.48634	0.832571	0.506312	0.295582	1.54948	0.308367	0.510931
Cav1	P49817	Caveolin-1 OS=Mus musculus OX=10090 GN=Cav1 PE=1 SV=1	7	1.90314	-1.34691	-2.15277	1.34126	-1.09433	-0.406893	1.80926	-0.503102	2.41593	-1.35144	-0.233164	1.81409	0.506857	0.295115	0.978772	0.682341	0.165999
Acacb	E9Q4Z2	Acetyl-CoA carboxylase 2 OS=Mus musculus OX=10090 GN=Acacb PE=1 SV=1	17	-0.400881	0.579872	-0.0905147	0.295776	0.911271	-0.573823	0.827687	0.403681	-0.52371	0.0268072	0.173701	0.652246	0.507805	0.294303	0.190769	0.978841	0.00928794
Ank1	Q02357	Ankyrin-1 OS=Mus musculus OX=10090 GN=Ank1 PE=1 SV=2	2	0.615149	-0.0542491	0.0693672	-0.181011	0.70713	0.194365	1.32753	0.177885	-0.0703447	-1.12947	-0.923053	0.38138	0.507886	0.294234	-0.566066	0.153767	-0.813138
Enoph1	Q8BGB7	Enolase-phosphatase E1 OS=Mus musculus OX=10090 GN=Enoph1 PE=1 SV=1	2	-2.67473	0.9617	-1.28429	1.45078	1.1969	-1.81535	-1.09307	1.44309	1.87101	-0.105422	0.506815	1.33621	0.508258	0.293916	2.25925	0.120771	0.918036
Alox5	P48999	Polyunsaturated fatty acid 5-lipoxygenase OS=Mus musculus OX=10090 GN=Alox5 PE=1 SV=3	1	-0.196952	0.34127	-0.289298	0.616732	0.340284	-0.101068	-0.237108	0.346279	-0.184403	0.231818	-0.0393258	0.31656	0.508812	0.293443	0.293198	0.55864	0.252868
Ctsb	P10605	Cathepsin B OS=Mus musculus OX=10090 GN=Ctsb PE=1 SV=2	5	-0.735082	0.20387	-0.186978	-0.340489	-1.45327	2.08635	1.62164	-0.916594	0.0767186	0.307785	0.171937	0.827554	0.508854	0.293407	0.311306	0.725241	0.139518
Cops2	P61202	COP9 signalosome complex subunit 2 OS=Mus musculus OX=10090 GN=Cops2 PE=1 SV=1	3	-0.210129	-0.444374	-0.468259	-0.480288	-0.588783	-0.19426	1.0312	-1.36727	0.461309	2.02036	0.795348	0.1071	0.510076	0.292365	1.0727	0.352654	0.452651
Znf830	Q8R1N0	Zinc finger protein 830 OS=Mus musculus OX=10090 GN=Znf830 PE=1 SV=1	1	0.3547	-0.287209	-0.96263	0.204659	0.402471	-0.477294	-0.203309	-0.359547	0.0296003	1.59578	0.500165	0.287884	0.510395	0.292093	0.552091	0.267454	0.572751
Rdh13	Q8CEE7	Retinol dehydrogenase 13 OS=Mus musculus OX=10090 GN=Rdh13 PE=1 SV=1	2	1.20771	-0.598105	-1.21242	1.77742	0.0544635	-0.723392	0.54369	0.441785	0.0573393	-0.535459	-0.657441	0.897182	0.511127	0.291471	0.359045	0.96931	0.0135371
Habp4	Q9JKS5	Intracellular hyaluronan-binding protein 4 OS=Mus musculus OX=10090 GN=Habp4 PE=1 SV=2	1	1.32899	-2.7839	-2.32957	0.362465	-2.04535	-1.47298	3.00185	0.0012701	0.970538	1.93573	-0.826143	1.77431	0.511228	0.291385	2.81547	0.228426	0.641255
Pycard	Q9EPB4	Apoptosis-associated speck-like protein containing a CARD OS=Mus musculus OX=10090 GN=Pycard PE=1 SV=1	1	0.202722	-0.70591	-0.414188	0.592743	-1.10383	0.0073986	0.875667	0.647513	1.18872	0.607123	-1.4365	0.714258	0.511546	0.291116	1.04151	0.473656	0.324537
Rab24	P35290	Ras-related protein Rab-24 OS=Mus musculus OX=10090 GN=Rab24 PE=1 SV=2	1	1.01315	-1.30125	-0.401142	1.00875	-0.0794205	-0.78002	1.1386	0.0519367	0.504969	-0.579721	-0.562741	0.865807	0.511781	0.290916	0.14574	0.90195	0.0448176
Tbc1d15	Q9CXF4	TBC1 domain family member 15 OS=Mus musculus OX=10090 GN=Tbc1d15 PE=1 SV=1	2	0.273507	-1.37342	-0.394202	0.0251091	-1.10322	-0.287952	1.53045	0.488478	-0.104534	0.473888	0.335909	0.262781	0.51212	0.290628	0.799101	0.12487	0.903542
Anp32a	O35381	Acidic leucine-rich nuclear phosphoprotein 32 family member A OS=Mus musculus OX=10090 GN=Anp32a PE=1 SV=1	13	1.39237	-1.55517	-1.90762	1.37114	-0.767074	-1.15526	1.03625	0.778925	1.71052	-0.112874	-0.602113	1.68975	0.512843	0.290016	1.88819	0.334998	0.474958
Pdia4	P08003	Protein disulfide-isomerase A4 OS=Mus musculus OX=10090 GN=Pdia4 PE=1 SV=3	15	-0.00887867	-1.35839	-0.399759	0.298182	-1.52792	-0.135601	1.04142	0.910423	0.901542	1.58273	-1.18212	0.48105	0.512897	0.289969	1.30574	0.20553	0.687125
Camk2d	Q6PHZ2	Calcium/calmodulin-dependent protein kinase type II subunit delta OS=Mus musculus OX=10090 GN=Camk2d PE=1 SV=1	12	1.35683	-3.40025	-2.03378	1.40712	-3.03922	-1.25119	3.07073	1.25462	1.76049	0.372083	-1.09424	2.11174	0.512952	0.289923	2.84713	0.224763	0.648274
Prkaca	P05132	cAMP-dependent protein kinase catalytic subunit alpha OS=Mus musculus OX=10090 GN=Prkaca PE=1 SV=3	9	2.02916	-3.19493	-1.74822	1.46836	-2.48803	-0.357729	2.77525	0.258732	1.29448	0.498731	-1.41464	2.30354	0.513315	0.289616	2.12695	0.475639	0.322722
Sel1l	Q9Z2G6	Protein sel-1 homolog 1 OS=Mus musculus OX=10090 GN=Sel1l PE=1 SV=2	4	-0.474538	0.476104	-0.0657894	1.39066	0.111863	-0.172789	-0.0500086	-1.34728	1.31558	-0.303564	-0.058236	0.0967165	0.513772	0.289229	-0.11511	0.915281	-0.0384458
Atl2	Q6PA06	Atlastin-2 OS=Mus musculus OX=10090 GN=Atl2 PE=1 SV=1	1	-0.470805	0.136319	-0.505042	0.0474661	0.565668	0.0724774	-0.766344	-0.379936	0.0415489	-0.216212	2.20852	0.530776	0.514141	0.288917	0.383473	0.389615	0.409364
Kcnj11	Q61743	ATP-sensitive inward rectifier potassium channel 11 OS=Mus musculus OX=10090 GN=Kcnj11 PE=1 SV=1	2	-0.457288	1.5259	-0.0839138	-0.448983	1.72711	1.4203	0.756916	-0.449463	-0.236692	-2.15175	-0.690784	1.17252	0.514869	0.288303	-0.48621	0.154701	-0.810508
Xpnpep1	Q6P1B1	Xaa-Pro aminopeptidase 1 OS=Mus musculus OX=10090 GN=Xpnpep1 PE=1 SV=1	14	-0.834929	-0.832671	0.769994	-0.350634	-0.76325	1.28559	0.613412	0.28295	1.43224	0.934476	0.145906	0.96406	0.515181	0.28804	1.44138	0.140448	0.852484
Bclaf1	Q8K019	Bcl-2-associated transcription factor 1 OS=Mus musculus OX=10090 GN=Bclaf1 PE=1 SV=2	2	-0.287904	0.607688	-0.53426	1.51308	0.725665	-0.00357815	-0.734148	0.529148	0.0710735	-0.959612	-0.293832	0.648947	0.516453	0.286969	0.176524	0.853359	0.0688684
Etfa	Q99LC5	Electron transfer flavoprotein subunit alpha, mitochondrial OS=Mus musculus OX=10090 GN=Etfa PE=1 SV=2	20	2.25721	-0.858536	-3.09217	3.05714	0.111641	-2.07559	1.80233	0.949772	0.857731	-2.03712	-0.308855	1.81552	0.516663	0.286792	1.13297	0.790913	0.101871
Khdrbs1	Q60749	KH domain-containing, RNA-binding, signal transduction-associated protein 1 OS=Mus musculus OX=10090 GN=Khdrbs1 PE=1 SV=2	8	0.499624	-0.524503	-0.651577	0.751127	0.179119	-0.973643	0.718628	0.0922217	1.58117	0.206439	-1.4112	0.973376	0.516904	0.28659	0.673833	0.68076	0.167006
Ist1	Q9CX00	IST1 homolog OS=Mus musculus OX=10090 GN=Ist1 PE=1 SV=1	1	-0.52344	-0.419286	0.0687862	-0.0832062	1.6719	0.468926	-1.20485	-2.6022	1.79864	1.0243	-0.307837	0.612146	0.516921	0.286575	0.777516	0.824082	0.0840296
Adam17	Q9Z0F8	Disintegrin and metalloproteinase domain-containing protein 17 OS=Mus musculus OX=10090 GN=Adam17 PE=1 SV=3	1	0.818308	-0.774543	-0.457178	1.22214	-0.383877	-0.204881	0.468702	0.354412	0.566673	-1.61364	0.246466	0.589089	0.517296	0.286261	0.757618	0.972417	0.0121476
Nme3	Q9WV85	Nucleoside diphosphate kinase 3 OS=Mus musculus OX=10090 GN=Nme3 PE=1 SV=3	1	-0.847552	-0.716904	1.57994	-0.0569446	-0.655436	0.245613	-1.93023	-0.988894	-1.92963	5.99762	-0.141085	0.360714	0.518896	0.28492	0.151915	0.755877	0.121549
Romo1	P60603	Reactive oxygen species modulator 1 OS=Mus musculus OX=10090 GN=Romo1 PE=2 SV=1	1	0.489831	-0.322375	-1.67161	-0.438449	-0.560852	-0.0606984	0.85365	0.673513	0.31394	1.27433	0.383909	0.0728011	0.519262	0.284614	0.851086	0.104637	0.980316
Npc2	Q9Z0J0	NPC intracellular cholesterol transporter 2 OS=Mus musculus OX=10090 GN=Npc2 PE=1 SV=1	4	0.36988	-0.684866	-1.24103	0.717077	-1.62713	1.1469	-0.0315194	-0.797363	-0.236581	2.17827	0.895752	1.02764	0.519437	0.284467	1.01445	0.291842	0.534852
Hbs1l	Q69ZS7	HBS1-like protein OS=Mus musculus OX=10090 GN=Hbs1l PE=1 SV=2	5	-0.165459	-0.00240217	-0.816813	0.759688	0.289474	-0.694663	-0.434236	-0.153852	0.503844	1.37914	0.234024	0.0930784	0.519821	0.284146	0.534393	0.120238	0.919958
Aurkaip1	Q9DCJ7	Aurora kinase A-interacting protein OS=Mus musculus OX=10090 GN=Aurkaip1 PE=2 SV=2	1	1.35604	-1.43708	-1.04032	0.347422	-0.906453	0.262162	1.3011	0.00401134	1.31575	-0.450354	-1.13636	1.34511	0.520621	0.283478	0.817147	0.760198	0.119073
Reep5	Q60870	Receptor expression-enhancing protein 5 OS=Mus musculus OX=10090 GN=Reep5 PE=1 SV=1	4	0.603374	-0.691159	-1.67519	0.275626	-1.95365	-0.039549	3.05281	-0.157545	1.72061	0.135803	0.535763	0.809197	0.522119	0.28223	1.02694	0.180525	0.743462
Nras	P08556	GTPase NRas OS=Mus musculus OX=10090 GN=Nras PE=1 SV=1	1	-1.06947	0.275972	0.561179	0.10458	1.74687	-0.653207	0.487665	-0.598601	0.139188	-0.229229	0.156061	0.0201511	0.523199	0.281333	-0.320992	0.910435	-0.040751
H4c1	P62806	Histone H4 OS=Mus musculus OX=10090 GN=H4c1 PE=1 SV=2	7	-1.15775	0.321819	-1.00263	0.859379	1.31605	-1.88077	-0.202511	2.53921	0.477767	-1.25363	1.45544	1.33107	0.523335	0.28122	1.96924	0.227283	0.643432
Mtif2	Q91YJ5	Translation initiation factor IF-2, mitochondrial OS=Mus musculus OX=10090 GN=Mtif2 PE=1 SV=2	4	0.170555	0.797005	-0.471169	1.65149	0.71659	-0.219648	0.0909531	0.436275	0.295243	-1.26336	-1.72887	0.233217	0.524266	0.280449	-0.654615	0.354067	-0.450915
Ndufs6	P52503	NADH dehydrogenase [ubiquinone] iron-sulfur protein 6, mitochondrial OS=Mus musculus OX=10090 GN=Ndufs6 PE=1 SV=2	5	1.04104	-1.03974	-0.643084	-1.42258	0.522467	0.21676	3.36121	-0.855768	-0.496537	-0.547434	1.41629	1.0127	0.52428	0.280436	0.121098	0.913332	0.0393713
Pfn1	P62962	Profilin-1 OS=Mus musculus OX=10090 GN=Pfn1 PE=1 SV=2	10	-1.34695	-0.516212	0.318008	-0.718361	-1.00723	0.554598	1.04997	0.00550688	1.14631	0.906239	1.91482	0.434331	0.525171	0.279699	1.54249	0.0577616	1.23836
Ca1	P13634	Carbonic anhydrase 1 OS=Mus musculus OX=10090 GN=Ca1 PE=1 SV=4	1	-1.72886	-1.91799	1.3044	2.06045	-2.12797	2.04895	-0.936539	-1.68547	-2.50509	0.355902	3.05512	2.28506	0.52659	0.278527	1.06408	0.745317	0.127659
Cox7b	P56393	Cytochrome c oxidase subunit 7B, mitochondrial OS=Mus musculus OX=10090 GN=Cox7b PE=3 SV=1	2	1.61573	-1.32326	-1.70769	2.32308	-0.0116469	-1.56175	0.912281	0.976647	2.69986	-2.51838	-3.12172	1.77358	0.526653	0.278476	0.552393	0.992223	0.00339077
Sod2	P09671	Superoxide dismutase [Mn], mitochondrial OS=Mus musculus OX=10090 GN=Sod2 PE=1 SV=3	8	1.04273	-0.25057	-2.20051	2.07826	-0.640105	0.205066	-0.564574	-0.742686	2.15189	-1.94502	0.534887	0.0708164	0.526777	0.278373	0.146671	0.733741	0.134457
Ndufa13	Q9ERS2	NADH dehydrogenase [ubiquinone] 1 alpha subcomplex subunit 13 OS=Mus musculus OX=10090 GN=Ndufa13 PE=1 SV=3	9	0.184129	0.914198	-1.37299	0.0513624	0.866805	0.4701	-0.073549	-1.12241	0.164296	-0.87653	1.41019	0.0766023	0.52697	0.278214	-0.540246	0.987524	-0.00545238
F12	Q80YC5	Coagulation factor XII OS=Mus musculus OX=10090 GN=F12 PE=1 SV=2	1	-0.712552	0.144607	-1.06961	-1.02128	-0.918292	0.815387	0.772892	-1.93756	-0.374578	2.6678	2.01965	0.639852	0.527095	0.278111	1.53509	0.420378	0.37636
Actb	P60710	Actin, cytoplasmic 1 OS=Mus musculus OX=10090 GN=Actb PE=1 SV=1	15	-2.58334	0.924951	-0.440046	-1.27245	0.166162	1.09132	0.0138761	0.0433014	-0.57622	1.62285	2.07827	0.530066	0.527372	0.277883	1.27312	0.245684	0.609622
Pkm	P52480	Pyruvate kinase PKM OS=Mus musculus OX=10090 GN=Pkm PE=1 SV=4	1	-0.930225	-0.695798	0.451528	0.422846	-0.346431	-0.876801	0.76658	-0.217273	1.2836	0.990459	-0.159193	0.734005	0.528779	0.276726	1.11143	0.196392	0.706876
Akr1a1	Q9JII6	Aldo-keto reductase family 1 member A1 OS=Mus musculus OX=10090 GN=Akr1a1 PE=1 SV=3	9	-1.10575	0.990065	-1.37323	0.214381	1.01057	0.416954	-1.31087	-0.0660954	1.56883	0.0547097	0.948066	1.42142	0.528796	0.276712	1.60714	0.207095	0.68383
Ndufs1	Q91VD9	NADH-ubiquinone oxidoreductase 75 kDa subunit, mitochondrial OS=Mus musculus OX=10090 GN=Ndufs1 PE=1 SV=2	36	0.172912	1.67865	-2.12341	0.636982	0.463832	0.00664646	1.14126	0.0626396	-0.358913	-1.03653	1.59594	0.377495	0.528992	0.276551	-0.321049	0.895903	-0.0477391
Tnni3	P48787	Troponin I, cardiac muscle OS=Mus musculus OX=10090 GN=Tnni3 PE=1 SV=2	16	-0.507428	-1.68489	-0.820587	-0.784215	-2.56556	0.0296722	3.32992	-0.257034	-0.532806	2.05329	-0.566392	0.443316	0.529237	0.27635	0.425667	0.201495	0.695735
Med8	Q9D7W5	Mediator of RNA polymerase II transcription subunit 8 OS=Mus musculus OX=10090 GN=Med8 PE=1 SV=1	1	0.490923	0.567687	-0.240359	-0.602978	1.96808	1.34934	0.285938	-0.613778	-2.7282	-0.351057	-0.18253	0.326714	0.52963	0.276027	-0.973341	0.151554	-0.819433
Mapkapk2	P49138	MAP kinase-activated protein kinase 2 OS=Mus musculus OX=10090 GN=Mapkapk2 PE=1 SV=2	6	-0.0319699	-0.823379	-0.222839	0.221197	-0.220594	0.543366	-0.86742	-1.8529	0.139782	1.84744	1.2017	0.223141	0.529725	0.27595	0.893582	0.510161	0.292293
Ufc1	Q9CR09	Ubiquitin-fold modifier-conjugating enzyme 1 OS=Mus musculus OX=10090 GN=Ufc1 PE=1 SV=1	2	0.616248	0.0612453	0.0411691	0.0865431	0.194863	-0.505775	0.421653	-0.284278	0.352753	0.303283	-0.725822	0.0794578	0.530082	0.275657	-0.0517428	0.38218	-0.417733
Psmd13	Q9WVJ2	26S proteasome non-ATPase regulatory subunit 13 OS=Mus musculus OX=10090 GN=Psmd13 PE=1 SV=1	15	-1.15733	-0.652533	0.905473	0.0242544	-0.271203	-0.0942708	0.686281	1.29579	0.055217	0.209782	0.643127	0.617525	0.530219	0.275544	1.07899	0.224106	0.649546
Lonp1	Q8CGK3	Lon protease homolog, mitochondrial OS=Mus musculus OX=10090 GN=Lonp1 PE=1 SV=2	17	-0.787308	1.68744	-0.74104	0.698589	1.80209	-0.0570414	0.0566781	0.768375	-0.887141	-1.46985	1.14404	1.11867	0.530612	0.275223	0.681657	0.877666	0.0566709
Ndufa4	Q62425	Cytochrome c oxidase subunit NDUFA4 OS=Mus musculus OX=10090 GN=Ndufa4 PE=1 SV=2	6	1.88373	-1.26868	-2.4398	2.50961	-0.656673	-1.88274	2.05233	1.93553	0.719624	-2.18227	-0.949415	1.96651	0.530658	0.275185	1.15379	0.761025	0.118601
Spryd7	Q3TFQ1	SPRY domain-containing protein 7 OS=Mus musculus OX=10090 GN=Spryd7 PE=1 SV=2	2	-1.94915	1.53546	-1.66241	-0.463244	1.45729	0.402694	-1.09459	0.645579	1.59724	0.363357	-0.933183	1.63214	0.530967	0.274933	2.16688	0.367103	0.435212
Wdr26	Q8C6G8	WD repeat-containing protein 26 OS=Mus musculus OX=10090 GN=Wdr26 PE=1 SV=3	3	-1.56316	1.02153	-0.278247	-0.497196	0.835166	2.33816	-0.899029	-0.925357	-0.137102	0.812411	0.76301	0.447232	0.531328	0.274637	0.591201	0.634197	0.197776
Prdm13	E9PZZ1	PR domain zinc finger protein 13 OS=Mus musculus OX=10090 GN=Prdm13 PE=3 SV=1	1	-0.873175	1.09575	-0.992617	-0.0200612	0.212053	-1.03034	2.85558	-0.572026	-1.51235	-0.0401345	1.49091	0.969171	0.531431	0.274553	0.567095	0.92035	0.0360469
Mix23	Q8R3Q6	Protein MIX23 OS=Mus musculus OX=10090 GN=Mix23 PE=1 SV=1	3	1.47881	-1.5462	-1.87836	1.37073	-0.554752	-1.29356	1.01778	1.77409	1.12879	-0.774334	-0.818997	1.77772	0.531566	0.274443	1.72343	0.448906	0.347844
Dmgdh	Q9DBT9	Dimethylglycine dehydrogenase, mitochondrial OS=Mus musculus OX=10090 GN=Dmgdh PE=1 SV=1	1	-0.553303	-0.986462	-0.154574	-0.0789442	-1.07566	0.223802	-0.294301	-0.654865	0.433655	2.10218	1.7623	0.36668	0.531783	0.274266	1.65128	0.115856	0.936081
Pgs1	Q8BHF7	CDP-diacylglycerol--glycerol-3-phosphate 3-phosphatidyltransferase, mitochondrial OS=Mus musculus OX=10090 GN=Pgs1 PE=1 SV=1	2	0.155415	-1.50388	-2.75681	-1.66691	-0.457125	0.724255	-1.49332	11.7669	-0.965141	-0.215106	-0.36358	0.528661	0.531813	0.274241	1.21454	0.33808	0.47098
Mtnd5	P03921	NADH-ubiquinone oxidoreductase chain 5 OS=Mus musculus OX=10090 GN=Mtnd5 PE=1 SV=3	5	0.436912	-0.32481	-0.809957	0.695515	-0.416421	-1.00018	2.11715	0.43258	0.466149	-1.03961	0.254366	0.464357	0.532037	0.274058	0.668283	0.638398	0.194909
Pin1	Q9QUR7	Peptidyl-prolyl cis-trans isomerase NIMA-interacting 1 OS=Mus musculus OX=10090 GN=Pin1 PE=1 SV=1	4	-0.821188	0.0560341	0.0319676	0.41663	0.633761	0.714977	-1.18276	0.0784151	-0.177537	-0.129177	1.63772	0.493228	0.532205	0.273921	-0.0573488	0.339454	-0.469218
Pitrm1	Q8K411	Presequence protease, mitochondrial OS=Mus musculus OX=10090 GN=Pitrm1 PE=1 SV=1	29	1.89569	-0.675118	-2.36465	2.44098	0.959557	-1.45914	0.310434	0.358006	1.89971	-1.19048	-0.725662	1.31011	0.532719	0.273502	0.49129	0.737401	0.132296
Vrk1	Q80X41	Serine/threonine-protein kinase VRK1 OS=Mus musculus OX=10090 GN=Vrk1 PE=1 SV=2	2	1.09506	-1.90621	-2.02335	1.61906	-1.15194	-1.42975	0.391682	1.05476	2.03934	-0.160858	-0.81033	1.52608	0.533007	0.273267	2.35316	0.250915	0.600473
Dkc1	Q9ESX5	H/ACA ribonucleoprotein complex subunit DKC1 OS=Mus musculus OX=10090 GN=Dkc1 PE=1 SV=4	1	1.89455	-2.26318	-1.7869	-0.597742	0.492368	-0.923658	1.61416	0.185703	-0.469892	0.588886	0.20329	1.73422	0.533215	0.273098	1.9814	0.487799	0.311759
Rps15	P62843	40S ribosomal protein S15 OS=Mus musculus OX=10090 GN=Rps15 PE=1 SV=2	3	1.78313	-3.37937	-3.00704	1.3902	-2.3633	-2.27377	2.56718	0.922725	2.53843	0.938202	-0.911141	2.56526	0.533599	0.272785	3.93751	0.197947	0.70345
Bola3	Q8CEI1	BolA-like protein 3 OS=Mus musculus OX=10090 GN=Bola3 PE=1 SV=1	3	-0.345491	2.51169	-0.506682	-0.280964	-0.460661	0.1965	0.4646	0.26474	-1.02732	-0.579991	0.422163	0.303259	0.533637	0.272754	0.187866	0.431642	0.364876
Rcc2	Q8BK67	Protein RCC2 OS=Mus musculus OX=10090 GN=Rcc2 PE=1 SV=1	3	-0.557687	0.586624	-0.0105076	-0.127581	0.208823	0.267179	0.529307	-1.09733	-0.0912541	1.46785	-0.132681	0.248509	0.533753	0.27266	-0.10146	0.966258	-0.014907
Ktn1	Q61595	Kinectin OS=Mus musculus OX=10090 GN=Ktn1 PE=1 SV=1	21	0.953215	-1.46172	-0.851254	0.706724	-0.951077	-0.64611	1.51942	0.22025	1.06191	0.392902	0.65043	0.881561	0.534427	0.272112	1.37292	0.169074	0.771922
Ndufa7	Q9Z1P6	NADH dehydrogenase [ubiquinone] 1 alpha subcomplex subunit 7 OS=Mus musculus OX=10090 GN=Ndufa7 PE=1 SV=3	12	3.1097	-1.82053	-2.86805	2.41429	-0.726445	-1.11589	2.43031	0.487216	0.78268	-1.59313	-1.57743	2.66445	0.535698	0.27108	1.27542	0.977436	0.00991181
Mapk14	P47811	Mitogen-activated protein kinase 14 OS=Mus musculus OX=10090 GN=Mapk14 PE=1 SV=3	1	-0.400348	-0.398897	-0.450502	-0.114757	-0.556221	-0.572493	0.106135	0.412973	1.34513	1.04992	0.50578	0.0648587	0.536018	0.270821	1.1782	0.00520715	2.2834
Lum	P51885	Lumican OS=Mus musculus OX=10090 GN=Lum PE=1 SV=2	4	0.234306	-0.511498	-0.913513	1.31593	-1.59738	-0.203425	1.16396	-0.965327	0.358312	1.56747	-0.099044	0.991764	0.536072	0.270777	0.641132	0.412272	0.384816
Pafah1b3	Q61205	Platelet-activating factor acetylhydrolase IB subunit alpha1 OS=Mus musculus OX=10090 GN=Pafah1b3 PE=1 SV=1	2	0.0847565	-0.194506	0.0672872	0.337535	-0.000135719	0.2994	-0.228661	0.556459	0.213575	-0.350226	0.201973	0.0823447	0.536605	0.270345	0.140487	0.501792	0.299476
Eftud2	O08810	116 kDa U5 small nuclear ribonucleoprotein component OS=Mus musculus OX=10090 GN=Eftud2 PE=1 SV=1	14	-1.33692	0.332643	0.143986	0.387778	0.686477	-0.839003	0.177457	0.880002	1.81553	-0.362581	-0.650757	0.138631	0.53808	0.269153	0.114724	0.421191	0.375521
Cdk16	Q04735	Cyclin-dependent kinase 16 OS=Mus musculus OX=10090 GN=Cdk16 PE=1 SV=1	1	0.775435	-0.189329	-0.908706	0.526931	-0.417021	-0.0414927	0.921528	2.18413	-0.357071	-0.530881	-1.58425	0.432047	0.538879	0.268509	-0.254647	0.973834	-0.011515
Armh3	Q6PD19	Armadillo-like helical domain-containing protein 3 OS=Mus musculus OX=10090 GN=Armh3 PE=1 SV=2	2	0.547978	-0.374581	-0.99086	1.00191	-0.0227953	-0.478638	-0.183835	0.391722	1.4128	-0.391056	-0.216196	0.271266	0.539126	0.26831	0.462344	0.391661	0.40709
Abcb7	Q61102	ATP-binding cassette sub-family B member 7, mitochondrial OS=Mus musculus OX=10090 GN=Abcb7 PE=1 SV=3	6	2.06839	-0.828794	-2.13468	0.830941	0.44695	0.00205812	0.315047	-0.946725	1.01995	-1.15962	-0.448944	1.20979	0.539374	0.26811	0.130959	0.94555	0.0243157
mt-Co3	P00416	Cytochrome c oxidase subunit 3 OS=Mus musculus OX=10090 GN=mt-Co3 PE=1 SV=2	1	0.667408	-0.766441	-1.62697	1.53697	-1.04171	-1.37671	1.42034	2.24948	1.70084	-1.05261	-1.71885	0.955755	0.539486	0.26802	1.09055	0.531196	0.274745
Cops6	O88545	COP9 signalosome complex subunit 6 OS=Mus musculus OX=10090 GN=Cops6 PE=1 SV=1	7	0.339778	-0.906566	-0.250892	0.790886	-0.601184	-0.970927	1.87437	0.526134	0.156135	0.647638	0.144988	0.345743	0.54038	0.267301	0.592027	0.115685	0.936721
Gnb2	P62880	Guanine nucleotide-binding protein G(I)/G(S)/G(T) subunit beta-2 OS=Mus musculus OX=10090 GN=Gnb2 PE=1 SV=3	8	-0.13944	1.22707	-0.803844	0.695123	0.778534	0.216394	0.103263	-0.355342	-0.281651	-1.44195	0.892506	0.595198	0.540415	0.267272	-0.179057	0.626043	-0.203396
Rabgap1l	A6H6A9	Rab GTPase-activating protein 1-like OS=Mus musculus OX=10090 GN=Rabgap1l PE=1 SV=1	2	-0.821043	0.222597	0.566722	0.803735	2.50948	-0.846267	-0.0867153	1.04186	-1.42073	0.0569778	-2.28383	0.135913	0.540528	0.267182	-0.90447	0.528187	-0.277212
Amacr	O09174	Alpha-methylacyl-CoA racemase OS=Mus musculus OX=10090 GN=Amacr PE=1 SV=4	5	-0.653511	0.556694	0.015469	-0.184122	0.620905	0.799441	-0.220431	-0.301068	-0.0752317	-1.15107	1.59467	0.202922	0.542124	0.265901	-0.203619	0.954972	-0.0200094
Nt5c1a	A3KFX0	Cytosolic 5'-nucleotidase 1A OS=Mus musculus OX=10090 GN=Nt5c1a PE=1 SV=1	1	-0.736586	1.01517	0.328611	0.371826	0.481313	2.52727	-0.356884	-0.462276	-0.102717	-1.61671	-0.918513	0.0979585	0.542562	0.265551	-1.01901	0.150074	-0.823695
Hibch	Q8QZS1	3-hydroxyisobutyryl-CoA hydrolase, mitochondrial OS=Mus musculus OX=10090 GN=Hibch PE=1 SV=1	10	1.35346	-0.924577	-0.695319	1.18678	-0.0504378	-0.559248	1.14943	0.768828	0.59543	-0.741115	-1.15249	1.24482	0.542639	0.265489	0.622476	0.960191	0.0176423
Fh	P97807	Fumarate hydratase, mitochondrial OS=Mus musculus OX=10090 GN=Fh PE=1 SV=3	26	1.67692	-0.816412	-2.9607	2.35983	-0.677402	-2.02722	1.89491	1.49329	1.94702	-1.94534	-0.385127	1.42516	0.543596	0.264724	1.3705	0.554351	0.256215
Coro1b	Q9WUM3	Coronin-1B OS=Mus musculus OX=10090 GN=Coro1b PE=1 SV=1	3	0.581949	-0.927682	-0.44874	1.43873	-0.739908	-0.555043	0.658202	0.112673	1.59579	0.273054	-1.62805	0.50032	0.54417	0.264265	0.641604	0.700597	0.154531
Erlin2	Q8BFZ9	Erlin-2 OS=Mus musculus OX=10090 GN=Erlin2 PE=1 SV=1	5	-0.721486	-0.557586	0.541351	0.481106	-0.070006	0.17257	-0.496252	0.404536	0.71508	-0.180346	1.05507	0.608868	0.544245	0.264206	1.11739	0.162224	0.789884
Apex1	P28352	DNA-(apurinic or apyrimidinic site) endonuclease OS=Mus musculus OX=10090 GN=Apex1 PE=1 SV=2	5	-0.690824	0.733699	-0.127876	0.708133	1.14342	-0.975568	0.70866	0.568183	1.18157	-0.785008	-1.64857	0.836273	0.544835	0.263735	0.0194638	0.870961	0.0600015
Esyt2	Q3TZZ7	Extended synaptotagmin-2 OS=Mus musculus OX=10090 GN=Esyt2 PE=1 SV=1	3	-1.40783	1.13047	-0.115328	-1.31952	0.701415	1.55377	1.04433	-0.0091845	0.952477	-0.670976	-0.628783	0.988201	0.545153	0.263481	-0.203656	0.958257	-0.0185182
Krt75	Q8BGZ7	Keratin, type II cytoskeletal 75 OS=Mus musculus OX=10090 GN=Krt75 PE=1 SV=1	2	-0.448833	-0.284247	-5.65687	2.73473	-1.26516	-6.59015	5.526	1.23571	-1.69899	-0.238392	2.42146	1.18362	0.545645	0.26309	0.947491	0.217696	0.66215
Smn1	P97801	Survival motor neuron protein OS=Mus musculus OX=10090 GN=Smn1 PE=1 SV=1	1	0.707761	-0.744022	-0.415259	1.10453	-0.395616	-0.300351	0.425222	0.553427	0.879376	-0.324585	-1.25548	0.477695	0.545749	0.263007	0.52968	0.872996	0.058988
Mpst	Q99J99	3-mercaptopyruvate sulfurtransferase OS=Mus musculus OX=10090 GN=Mpst PE=1 SV=4	2	-1.56917	0.529632	-1.18212	0.558782	-1.14248	-0.408974	-0.209826	1.02244	1.15717	1.18493	0.583446	0.872718	0.546128	0.262706	2.27192	0.0280172	1.55258
Fam98b	Q80VD1	Protein FAM98B OS=Mus musculus OX=10090 GN=Fam98b PE=1 SV=1	4	-0.17143	0.617305	-0.124019	0.332564	0.622092	0.355901	-0.144762	-0.883165	0.879615	-0.449181	-0.107187	0.468251	0.546791	0.262179	-0.154165	0.637014	-0.195851
Zw10	O54692	Centromere/kinetochore protein zw10 homolog OS=Mus musculus OX=10090 GN=Zw10 PE=1 SV=3	3	-0.607584	0.270288	-0.811753	-1.00018	0.958895	0.865246	-0.64954	-0.142114	-0.55559	2.09585	0.601701	0.715436	0.54704	0.261981	0.837377	0.288622	0.539671
Nipsnap1	O55125	Protein NipSnap homolog 1 OS=Mus musculus OX=10090 GN=Nipsnap1 PE=1 SV=1	2	-1.15406	1.30125	0.135094	0.229656	2.00034	1.13698	-0.661849	-0.591821	-0.284664	-0.604651	-0.260859	0.548225	0.547047	0.261976	-0.573336	0.420443	-0.376293
Gpx8	Q9D7B7	Probable glutathione peroxidase 8 OS=Mus musculus OX=10090 GN=Gpx8 PE=1 SV=1	1	-2.02851	0.229906	0.798577	-0.82406	1.14531	1.30861	-0.462822	-1.2481	0.537979	0.704523	0.922408	0.111338	0.547311	0.261766	0.391345	0.572725	0.242054
Hadh	Q61425	Hydroxyacyl-coenzyme A dehydrogenase, mitochondrial OS=Mus musculus OX=10090 GN=Hadh PE=1 SV=2	20	3.30933	-3.00586	-4.17574	3.56713	-1.72979	-2.39826	2.08323	0.834543	2.57266	-1.58653	1.31309	3.18258	0.547693	0.261463	4.07968	0.389279	0.409739
Irf2bpl	Q8K3X4	Probable E3 ubiquitin-protein ligase IRF2BPL OS=Mus musculus OX=10090 GN=Irf2bpl PE=1 SV=1	5	1.61291	-0.781178	-0.139688	-0.0868991	2.10495	0.100043	0.973887	-0.881212	-0.515713	-0.0942466	-2.65683	0.676653	0.547949	0.26126	-0.558775	0.216239	-0.665066
Atp6v1a	P50516	V-type proton ATPase catalytic subunit A OS=Mus musculus OX=10090 GN=Atp6v1a PE=1 SV=2	10	-0.233776	0.800264	-0.178173	-0.610262	0.152989	0.388268	-0.433355	1.00855	0.160438	0.479894	-1.08183	0.0379896	0.548471	0.260847	0.498338	0.984291	0.00687633
Samm50	Q8BGH2	Sorting and assembly machinery component 50 homolog OS=Mus musculus OX=10090 GN=Samm50 PE=1 SV=1	15	-0.542149	1.52054	-1.17358	0.643508	0.53376	0.161172	0.18856	2.31327	-0.777398	-1.38025	0.364121	0.903309	0.548976	0.260447	0.335511	0.875017	0.0579833
Sigmar1	O55242	Sigma non-opioid intracellular receptor 1 OS=Mus musculus OX=10090 GN=Sigmar1 PE=1 SV=1	1	-0.914756	0.579937	-0.203494	-0.36669	1.06722	0.307901	-0.341167	0.817442	-0.27296	0.0194112	0.706838	0.186861	0.548986	0.260439	0.566618	0.345826	0.461142
Mrpl9	Q99N94	39S ribosomal protein L9, mitochondrial OS=Mus musculus OX=10090 GN=Mrpl9 PE=1 SV=2	4	-0.574507	0.717448	-0.164883	1.19733	0.599975	0.159141	-0.584335	-0.326424	-0.642658	-0.178348	0.197625	0.544441	0.549821	0.259779	-0.0875032	0.57105	-0.243326
H2az1	P0C0S6	Histone H2A.Z OS=Mus musculus OX=10090 GN=H2az1 PE=1 SV=2	2	0.715629	-0.856462	-1.14398	1.91881	-0.0144251	-0.720747	-0.655075	0.538389	2.10391	-1.41245	-0.568199	0.521712	0.55013	0.259534	0.841556	0.586019	0.232089
Arid1b	E9Q4N7	AT-rich interactive domain-containing protein 1B OS=Mus musculus OX=10090 GN=Arid1b PE=1 SV=1	3	-0.215386	-0.303756	0.697753	0.0854049	-0.0846374	2.42109	-0.177953	0.27616	-0.834482	-0.555974	-0.37185	0.215769	0.550423	0.259304	-0.248526	0.315819	-0.500562
Ptges2	Q8BWM0	Prostaglandin E synthase 2 OS=Mus musculus OX=10090 GN=Ptges2 PE=1 SV=3	8	0.379308	-0.428282	-1.30902	0.766648	0.042499	-1.91294	1.96715	0.198452	1.16302	0.308515	-0.568343	0.832856	0.550475	0.259263	0.681766	0.268412	0.571199
Psmb1	O09061	Proteasome subunit beta type-1 OS=Mus musculus OX=10090 GN=Psmb1 PE=1 SV=1	9	-0.852142	-0.0554865	0.509702	-1.30891	0.705824	1.89691	0.350337	-0.3411	-1.04341	0.506765	0.0123507	0.583567	0.550568	0.259189	-0.108888	0.875547	-0.0577207
Eif1	P48024	Eukaryotic translation initiation factor 1 OS=Mus musculus OX=10090 GN=Eif1 PE=1 SV=2	2	-0.472876	0.581316	-0.299508	-1.49934	1.38619	1.19593	0.800692	-0.0784763	-0.568026	0.0408742	0.158183	1.29782	0.55077	0.25903	0.280706	0.890288	0.0504696
Ndufb1	P0DN34	NADH dehydrogenase [ubiquinone] 1 beta subcomplex subunit 1 OS=Mus musculus OX=10090 GN=Ndufb1 PE=1 SV=1	1	1.48872	-0.801231	-1.80174	2.22042	-0.573407	-0.979385	0.879981	0.107207	1.08961	-0.899481	-1.7859	0.954518	0.551152	0.258729	0.405094	0.9995	0.000217058
M6pr	P24668	Cation-dependent mannose-6-phosphate receptor OS=Mus musculus OX=10090 GN=M6pr PE=1 SV=1	3	-0.515018	-0.215893	-0.965401	-0.0230397	-0.691497	0.296965	-0.884591	0.0937691	-0.159568	-0.96943	0.636461	0.15775	0.551273	0.258634	0.482119	0.333541	0.476851
Dpt	Q9QZZ6	Dermatopontin OS=Mus musculus OX=10090 GN=Dpt PE=1 SV=1	4	0.510126	0.23365	-0.623081	-0.492726	0.953965	0.987308	0.0294227	-1.0963	-0.994869	1.57229	-0.460007	0.258043	0.551345	0.258576	-0.961089	0.732694	-0.135077
Sord	Q64442	Sorbitol dehydrogenase OS=Mus musculus OX=10090 GN=Sord PE=1 SV=3	6	0.7153	-1.3675	-0.554772	0.254153	-0.0485376	0.443465	-0.744733	-1.20167	1.33382	-0.702236	-1.1652	0.65758	0.551828	0.258196	-0.378948	0.972596	-0.0120674
Dctn2	Q99KJ8	Dynactin subunit 2 OS=Mus musculus OX=10090 GN=Dctn2 PE=1 SV=3	14	0.05755	-0.947923	0.00443313	-0.229425	-0.847925	0.541167	0.607598	1.18668	-0.00320971	0.505002	0.367531	0.151438	0.55223	0.25788	0.431833	0.0999197	1.00035
Ptpa	P58389	Serine/threonine-protein phosphatase 2A activator OS=Mus musculus OX=10090 GN=Ptpa PE=1 SV=1	3	-0.927772	1.01652	-0.450454	0.490604	-0.130367	-0.140009	0.701781	2.67738	-0.415274	-1.56453	0.850185	0.630573	0.552661	0.257541	0.66791	0.685413	0.164048
Ccdc184	Q8BMK5	Coiled-coil domain-containing protein 184 OS=Mus musculus OX=10090 GN=Ccdc184 PE=2 SV=1	1	0.827899	-1.1178	-2.02403	1.72927	-1.86262	-0.866606	0.969312	-0.0210364	1.4792	1.68448	-1.55123	1.16915	0.553354	0.256997	1.84688	0.350271	0.455596
Eefsec	Q9JHW4	Selenocysteine-specific elongation factor OS=Mus musculus OX=10090 GN=Eefsec PE=1 SV=2	2	0.529557	-0.586538	-0.000501146	0.811494	-0.624751	0.646398	0.272767	-0.658944	0.174024	0.766714	-1.04073	0.460083	0.553424	0.256942	-0.241959	0.769907	-0.113562
Eral1	Q9CZU4	GTPase Era, mitochondrial OS=Mus musculus OX=10090 GN=Eral1 PE=2 SV=1	2	-0.227197	0.1063	-0.122081	-1.01607	0.0918015	0.924715	1.16853	0.198821	-1.03566	0.443088	-0.023438	0.630339	0.554418	0.256162	0.209773	0.955009	0.0199923
Mecr	Q9DCS3	Enoyl-[acyl-carrier-protein] reductase, mitochondrial OS=Mus musculus OX=10090 GN=Mecr PE=1 SV=2	5	0.155049	0.294449	-0.515316	-0.206055	0.587435	1.27721	-0.45397	-0.57069	1.18261	-0.51672	-0.450533	0.0356416	0.554881	0.2558	-0.638675	0.906939	-0.0424219
Lta4h	P24527	Leukotriene A-4 hydrolase OS=Mus musculus OX=10090 GN=Lta4h PE=1 SV=4	20	1.80908	-1.29073	-1.33753	0.238806	-0.322578	-2.68413	-1.23638	2.29895	4.637	-0.773641	0.276135	0.511254	0.555425	0.255375	2.57828	0.30801	0.511435
Gpc1	Q9QZF2	Glypican-1 OS=Mus musculus OX=10090 GN=Gpc1 PE=1 SV=1	6	-1.22606	-0.667847	0.798562	-2.91401	0.287777	-0.899321	-0.361621	-1.2618	-0.303845	2.23122	-0.0584597	0.0373758	0.555754	0.255117	0.486694	0.630931	0.200018
Thbs1	P35441	Thrombospondin-1 OS=Mus musculus OX=10090 GN=Thbs1 PE=1 SV=1	5	-1.59014	-2.30125	0.322967	-2.49089	1.14577	10.4474	-4.027	-3.14635	-4.76722	0.138698	2.74182	0.917576	0.555801	0.25508	0.086313	0.975041	0.010977
Mrpl54	Q9CPW3	39S ribosomal protein L54, mitochondrial OS=Mus musculus OX=10090 GN=Mrpl54 PE=1 SV=1	1	0.78142	-0.398711	-0.451034	0.162594	-0.0490925	0.193702	0.518541	0.111662	-1.04797	0.5476	0.0974642	0.576859	0.556636	0.254429	0.503274	0.927893	0.032502
Llph	Q9D945	Protein LLP homolog OS=Mus musculus OX=10090 GN=Llph PE=1 SV=1	1	-1.18295	-0.230678	0.957464	-0.500496	-0.176376	1.02354	0.72811	0.316156	-0.966359	0.640513	0.291628	0.506545	0.558701	0.252821	0.53457	0.752059	0.123748
Tmem242	Q8VCR3	Transmembrane protein 242 OS=Mus musculus OX=10090 GN=Tmem242 PE=2 SV=1	1	-0.19467	-0.624504	0.719646	-1.4316	-0.355663	0.0525652	0.223781	1.86708	0.789761	0.124358	0.759433	0.043121	0.559063	0.252539	0.969267	0.150476	0.822533
Eif2s1	Q6ZWX6	Eukaryotic translation initiation factor 2 subunit 1 OS=Mus musculus OX=10090 GN=Eif2s1 PE=1 SV=3	9	0.750332	0.234405	0.118255	0.362088	0.118434	-0.59465	0.684363	-0.363934	-0.371779	0.120057	-1.12095	0.00585584	0.559435	0.25225	-0.602262	0.067115	-1.17318
Cmas	Q99KK2	N-acylneuraminate cytidylyltransferase OS=Mus musculus OX=10090 GN=Cmas PE=1 SV=2	3	0.289118	0.711263	0.157353	-0.106345	1.42503	1.10225	0.239268	-0.742348	-2.5728	-0.224154	0.389696	0.381643	0.559687	0.252055	-0.772368	0.187267	-0.727538
Pccb	Q99MN9	Propionyl-CoA carboxylase beta chain, mitochondrial OS=Mus musculus OX=10090 GN=Pccb PE=1 SV=2	13	0.277139	1.12736	-1.49402	1.04548	0.160029	-0.184187	0.658288	-0.53199	0.33294	-1.16553	0.652206	0.13202	0.560213	0.251647	-0.376664	0.862015	-0.0644851
Smarcc2	Q6PDG5	SWI/SNF complex subunit SMARCC2 OS=Mus musculus OX=10090 GN=Smarcc2 PE=1 SV=2	7	-0.110167	-0.162978	-0.320772	-0.228453	-0.00222129	-0.680712	1.56324	-0.352512	0.977553	-0.10484	0.119736	0.0476405	0.560602	0.251345	0.170426	0.348445	0.457865
Jam2	Q9JI59	Junctional adhesion molecule B OS=Mus musculus OX=10090 GN=Jam2 PE=1 SV=1	1	2.08187	-0.977685	-1.87802	2.40094	-0.961082	-0.904963	2.13037	0.496636	0.945933	-2.06687	-4.08106	1.59039	0.560813	0.251182	0.192567	0.614843	0.211236
Niban1	Q3UW53	Protein Niban 1 OS=Mus musculus OX=10090 GN=Niban1 PE=1 SV=2	2	-1.17032	0.222843	0.72757	0.413175	-0.0544139	0.0627198	0.537906	-0.234913	-0.143157	0.7457	0.129	0.0151044	0.560925	0.251095	-0.229921	0.730586	-0.136329
Gatb	Q99JT1	Glutamyl-tRNA(Gln) amidotransferase subunit B, mitochondrial OS=Mus musculus OX=10090 GN=Gatb PE=1 SV=1	4	1.40377	-0.619606	-1.47539	1.66681	-0.0829402	-0.892177	0.79486	-0.263285	0.56098	-0.700482	-1.11155	0.975565	0.561252	0.250842	0.137722	0.865365	0.0628007
Zpr1	Q62384	Zinc finger protein ZPR1 OS=Mus musculus OX=10090 GN=Zpr1 PE=1 SV=1	3	-1.333	0.0379359	1.31808	0.285419	0.858855	1.53274	-0.580533	-1.05888	-0.0400404	-0.0436375	-0.166965	0.534201	0.561615	0.250561	-0.143237	0.653866	-0.184511
Sirt7	Q8BKJ9	NAD-dependent protein deacetylase sirtuin-7 OS=Mus musculus OX=10090 GN=Sirt7 PE=1 SV=2	1	0.113216	0.92791	-0.00286322	0.358921	1.71657	0.936688	-0.254129	-1.7873	0.147943	-1.44319	-0.469521	0.534589	0.562442	0.249922	-1.06957	0.0865018	-1.06298
Ctsh	P49935	Pro-cathepsin H OS=Mus musculus OX=10090 GN=Ctsh PE=1 SV=2	3	1.82342	-1.1585	-0.639633	2.3468	0.1208	-0.394138	0.544258	-1.91852	0.279394	-1.00304	-0.101002	0.972162	0.563045	0.249457	0.0876132	0.503794	0.297747
Mrpl21	Q9D1N9	39S ribosomal protein L21, mitochondrial OS=Mus musculus OX=10090 GN=Mrpl21 PE=1 SV=1	2	0.770273	0.146028	-1.24652	0.151373	0.293447	-0.385117	0.986012	-0.0686369	0.346178	0.161004	-0.459285	0.0763817	0.56308	0.24943	-0.0998451	0.853462	-0.0688157
Fbxo3	Q9DC63	F-box only protein 3 OS=Mus musculus OX=10090 GN=Fbxo3 PE=1 SV=1	1	-0.337524	0.758505	-0.0533969	0.315689	1.84048	-0.22055	0.0632612	-1.08943	0.152213	-1.50447	0.523581	0.242872	0.56333	0.249237	-0.415213	0.387787	-0.411407
Hmgn2	P09602	Non-histone chromosomal protein HMG-17 OS=Mus musculus OX=10090 GN=Hmgn2 PE=1 SV=2	2	2.27361	-1.6611	-3.2018	2.30042	-0.0688906	-2.10853	0.734493	1.09734	1.95048	-0.50955	-2.59812	1.9939	0.563554	0.249065	1.95499	0.658426	0.181493
Abcc1	O35379	Multidrug resistance-associated protein 1 OS=Mus musculus OX=10090 GN=Abcc1 PE=1 SV=1	2	0.554992	-0.182039	-0.179539	1.30198	-0.503241	0.0362263	0.67298	-0.819563	-0.0429074	0.834118	-1.4971	0.534142	0.563907	0.248793	-0.251697	0.510033	-0.292402
Rpl32	P62911	60S ribosomal protein L32 OS=Mus musculus OX=10090 GN=Rpl32 PE=1 SV=2	4	-0.407214	-0.840919	1.92698	-1.5369	-0.549213	0.618342	0.134345	-0.349456	-2.28724	1.24581	1.23496	0.19978	0.564255	0.248525	0.849968	0.83709	0.0772276
	Q9CYI0	Protein Njmu-R1 OS=Mus musculus OX=10090 PE=1 SV=2	1	-0.781749	1.43659	-0.369374	-0.440157	0.345578	0.556882	-2.63075	-0.263034	1.1368	1.19865	-0.352805	0.322084	0.564428	0.248392	0.80626	0.678502	0.168449
Atp5me	Q06185	ATP synthase subunit e, mitochondrial OS=Mus musculus OX=10090 GN=Atp5me PE=1 SV=2	4	2.26357	-1.33742	-3.0774	2.68197	-0.930562	-1.70685	1.48284	0.130115	2.29641	-1.31375	-1.5822	1.61356	0.565873	0.247281	0.745604	0.736262	0.132967
Cxadr	P97792	Coxsackievirus and adenovirus receptor homolog OS=Mus musculus OX=10090 GN=Cxadr PE=1 SV=1	4	1.36727	-0.567378	-0.512978	1.17552	-2.22908	-0.573244	-0.399746	-0.388792	1.34133	0.733558	-0.434622	0.0264826	0.565895	0.247264	0.685361	0.78132	0.107171
Fam136a	Q9CR98	Protein FAM136A OS=Mus musculus OX=10090 GN=Fam136a PE=1 SV=1	1	1.38165	-0.719722	-1.11276	2.03917	-0.00947379	-0.782252	0.500744	-0.485241	1.06545	-1.10805	-1.64725	0.965357	0.566347	0.246917	-0.0769238	0.695727	-0.157561
Hsd17b10	O08756	3-hydroxyacyl-CoA dehydrogenase type-2 OS=Mus musculus OX=10090 GN=Hsd17b10 PE=1 SV=4	9	-0.11994	0.760183	-1.47501	2.10596	0.889996	-1.80885	0.421663	1.21037	0.471557	-1.52126	-1.07635	0.77577	0.566756	0.246604	-0.182456	0.959943	-0.0177544
Ethe1	Q9DCM0	Persulfide dioxygenase ETHE1, mitochondrial OS=Mus musculus OX=10090 GN=Ethe1 PE=1 SV=2	1	0.151577	-0.124977	0.287331	0.363665	0.439559	0.0699108	-0.0390436	-1.01459	-0.342831	0.258536	0.646928	0.0652111	0.566765	0.246597	-0.193724	0.642819	-0.191911
Vps28	Q9D1C8	Vacuolar protein sorting-associated protein 28 homolog OS=Mus musculus OX=10090 GN=Vps28 PE=1 SV=1	4	0.0231983	2.04831	0.0243298	-1.47054	1.07332	1.56537	-0.933813	-0.225548	-0.154185	-0.715874	-0.75504	0.0454239	0.566919	0.246479	-0.495041	0.108387	-0.965024
Fbxl20	Q9CZV8	F-box/LRR-repeat protein 20 OS=Mus musculus OX=10090 GN=Fbxl20 PE=1 SV=3	1	1.04395	-0.286722	-1.25901	1.49771	-0.391238	0.690709	-0.521645	-0.960603	0.586125	0.353866	-0.895154	0.436458	0.567408	0.246105	0.0160781	0.936555	0.0284668
Rprd1b	Q9CSU0	Regulation of nuclear pre-mRNA domain-containing protein 1B OS=Mus musculus OX=10090 GN=Rprd1b PE=1 SV=2	1	1.67065	-0.523493	-0.340842	-0.127719	0.592842	2.84887	0.184977	-0.169346	-2.83328	-1.94307	-0.561964	0.729751	0.567707	0.245876	-0.911675	0.139443	-0.855603
Raly	Q64012-2	Isoform 1 of RNA-binding protein Raly OS=Mus musculus OX=10090 GN=Raly	10	-0.392611	0.00686116	-0.0671204	0.0475058	1.81414	-1.11992	0.42075	1.93525	-1.46055	-0.862724	0.214748	0.301248	0.567913	0.245718	-0.256868	0.908193	-0.0418221
Lrrc57	Q9D1G5	Leucine-rich repeat-containing protein 57 OS=Mus musculus OX=10090 GN=Lrrc57 PE=1 SV=1	2	-1.11005	-0.179156	2.45279	0.353995	-1.32164	0.159988	-0.0776574	-0.0103983	1.06044	0.497206	-2.18237	0.220321	0.568262	0.245451	0.42256	0.674093	0.17128
Hk1	P17710	Hexokinase-1 OS=Mus musculus OX=10090 GN=Hk1 PE=1 SV=3	37	0.423299	0.731225	-0.552628	0.531787	0.466358	0.0257576	0.662209	0.0208034	-0.623565	-1.11538	1.16758	0.0757736	0.569054	0.244846	-0.72468	0.633877	-0.197995
Bcap29	Q61334	B-cell receptor-associated protein 29 OS=Mus musculus OX=10090 GN=Bcap29 PE=1 SV=1	1	0.933865	-2.21198	-0.121441	0.421129	-0.279759	-0.550898	0.584605	0.50722	0.513891	-0.14708	0.209141	0.192126	0.569193	0.24474	0.479622	0.396379	0.401889
Fundc2	Q9D6K8	FUN14 domain-containing protein 2 OS=Mus musculus OX=10090 GN=Fundc2 PE=1 SV=1	5	1.71349	-2.13202	-2.68765	2.78292	-0.765796	-3.46922	2.38807	1.75414	2.33519	-1.15356	-2.15798	2.94316	0.569629	0.244408	2.43231	0.510514	0.291993
Aqp1	Q02013	Aquaporin-1 OS=Mus musculus OX=10090 GN=Aqp1 PE=1 SV=3	2	0.202486	0.265847	0.767129	0.740968	1.39432	0.352412	0.063175	-1.21798	-1.28912	-0.0809557	-0.403374	0.280843	0.570175	0.243992	-1.07653	0.0296129	-1.52852
Letm1	Q9Z2I0	Mitochondrial proton/calcium exchanger protein OS=Mus musculus OX=10090 GN=Letm1 PE=1 SV=1	10	1.48843	-0.0325142	-1.16717	1.68731	-0.363528	-0.148035	1.37277	-0.384011	-0.0644627	-0.872538	-0.401001	0.64488	0.570549	0.243707	-0.359992	0.469298	-0.328551
Gpd1l	Q3ULJ0	Glycerol-3-phosphate dehydrogenase 1-like protein OS=Mus musculus OX=10090 GN=Gpd1l PE=1 SV=2	6	-0.704084	0.826019	-0.0784214	0.297073	0.796375	0.167874	-0.142031	1.17061	-0.358818	-1.48579	1.25829	0.310895	0.570762	0.243545	0.484316	0.884828	0.0531412
Cers2	Q924Z4	Ceramide synthase 2 OS=Mus musculus OX=10090 GN=Cers2 PE=1 SV=1	1	-0.571415	-0.539001	0.352031	-0.237101	-0.335504	1.1825	-0.379688	-0.857759	1.14478	1.81619	-0.741427	0.252699	0.570905	0.243436	0.740676	0.509303	0.293024
Arl8b	Q9CQW2	ADP-ribosylation factor-like protein 8B OS=Mus musculus OX=10090 GN=Arl8b PE=1 SV=1	3	-3.54172	1.31821	-0.480545	-2.30475	1.33817	1.6644	-0.412708	1.02142	-1.74251	1.88828	1.8072	0.943276	0.57112	0.243273	1.89485	0.339046	0.469741
Prdx1	P35700	Peroxiredoxin-1 OS=Mus musculus OX=10090 GN=Prdx1 PE=1 SV=1	11	0.994037	-1.31609	-0.571204	0.10184	-0.59046	-0.124882	1.16186	0.656637	0.880065	-0.182865	0.290975	0.559684	0.571663	0.24286	1.04501	0.313198	0.50418
Slc29a1	Q9JIM1	Equilibrative nucleoside transporter 1 OS=Mus musculus OX=10090 GN=Slc29a1 PE=1 SV=3	1	-0.0198165	-0.132391	0.485639	-0.0750784	0.645902	0.405897	0.0711624	-0.0148577	-0.558518	-0.128876	0.368332	0.258346	0.57232	0.242361	-0.0520504	0.512299	-0.290477
Sgo2	Q7TSY8	Shugoshin 2 OS=Mus musculus OX=10090 GN=Sgo2 PE=1 SV=1	1	0.908283	0.0997866	-1.60964	1.48188	-0.0909798	-0.563959	0.318334	2.20133	1.03688	-1.68535	-2.8872	0.0138906	0.573269	0.241642	-0.42402	0.933896	-0.0297015
Atp5pf	P97450	ATP synthase-coupling factor 6, mitochondrial OS=Mus musculus OX=10090 GN=Atp5pf PE=1 SV=1	9	1.32182	-1.27421	-2.25147	1.94981	-0.698915	-1.79283	0.781598	0.0116607	0.0944415	-1.54577	-3.22714	1.31556	0.573315	0.241607	0.507161	0.750637	0.12457
Mmrn2	A6H6E2	Multimerin-2 OS=Mus musculus OX=10090 GN=Mmrn2 PE=1 SV=1	2	-1.56426	3.05408	-0.844247	-2.32688	0.941331	-2.58386	0.838335	1.99492	0.809183	-0.0346392	-0.786439	0.0999765	0.5736	0.241391	1.23152	0.848255	0.0714737
Larp4b	Q6A0A2	La-related protein 4B OS=Mus musculus OX=10090 GN=Larp4b PE=1 SV=2	2	-0.114728	-0.0179119	-0.115263	0.0873106	0.0547266	0.437736	-0.412965	-0.399727	0.928178	0.793858	-1.24558	0.185747	0.576661	0.239079	0.311793	0.874338	0.0583209
Ephx1	Q9D379	Epoxide hydrolase 1 OS=Mus musculus OX=10090 GN=Ephx1 PE=1 SV=2	2	-0.768895	0.152686	0.822792	-0.168682	0.471722	0.784912	0.265076	-1.31153	0.429878	0.10599	-0.253279	0.215713	0.577727	0.238278	-0.22633	0.604803	-0.218386
Ppig	A2AR02	Peptidyl-prolyl cis-trans isomerase G OS=Mus musculus OX=10090 GN=Ppig PE=1 SV=1	1	-0.303965	-0.117079	-0.340643	0.330084	0.0740279	-1.02208	0.622569	1.05059	-0.200143	0.628042	0.297057	0.506021	0.577806	0.238218	0.766515	0.0797048	1.09852
Myl4	P09541	Myosin light chain 4 OS=Mus musculus OX=10090 GN=Myl4 PE=1 SV=3	3	-1.96638	0.386165	-0.0327816	1.1596	0.387961	0.669411	-1.94793	-0.284553	-0.644627	2.14134	0.325634	0.561467	0.577942	0.238116	0.053322	0.376604	0.424115
Fxr1	Q61584	Fragile X mental retardation syndrome-related protein 1 OS=Mus musculus OX=10090 GN=Fxr1 PE=1 SV=2	13	-0.512946	-0.539685	1.18794	-0.320622	0.655549	-1.12442	-0.575486	0.465761	0.151648	1.05054	-0.341404	0.0648924	0.578145	0.237963	0.821651	0.64753	0.18874
H1-1	P43275	Histone H1.1 OS=Mus musculus OX=10090 GN=H1-1 PE=1 SV=2	3	1.2264	-1.84229	-1.13484	3.06378	-0.0859251	-1.36399	-0.641426	3.20794	0.678463	-1.14806	-1.30443	0.771168	0.578274	0.237866	0.900043	0.548781	0.260601
Mrpl3	Q99N95	39S ribosomal protein L3, mitochondrial OS=Mus musculus OX=10090 GN=Mrpl3 PE=1 SV=1	2	1.56223	-1.23268	-1.56828	3.3606	-0.586981	-1.37951	0.473444	0.406306	0.407309	-1.04308	-1.7705	1.17591	0.578344	0.237814	0.914292	0.93716	0.0281861
Tubb6	Q922F4	Tubulin beta-6 chain OS=Mus musculus OX=10090 GN=Tubb6 PE=1 SV=1	5	-0.798692	-1.5534	1.61165	-1.08348	-1.5378	-0.0530308	-0.423118	0.522578	1.16214	1.49806	0.495895	0.0453942	0.579095	0.23725	1.64105	0.228431	0.641245
Slc12a2	P55012	Solute carrier family 12 member 2 OS=Mus musculus OX=10090 GN=Slc12a2 PE=1 SV=2	1	1.38971	-0.496208	-0.00449679	-0.11308	0.132248	0.648686	-0.928098	-0.263074	0.352158	0.501936	-1.55608	0.0140811	0.580479	0.236214	0.0490387	0.493646	0.306585
Capg	P24452	Macrophage-capping protein OS=Mus musculus OX=10090 GN=Capg PE=1 SV=2	6	-0.81589	1.49482	-0.16496	-0.117448	0.57619	-1.30713	-0.20717	0.150606	1.26376	-0.0785902	0.139292	0.00265139	0.580614	0.236112	0.30991	0.782595	0.106463
Gamt	O35969	Guanidinoacetate N-methyltransferase OS=Mus musculus OX=10090 GN=Gamt PE=1 SV=1	2	-0.50277	2.38658	0.171148	0.0104744	0.501446	0.434863	0.0398406	-0.666116	-0.550067	-1.91205	0.156222	0.0662039	0.582311	0.234845	-0.77924	0.169493	-0.770848
Siae	P70665	Sialate O-acetylesterase OS=Mus musculus OX=10090 GN=Siae PE=1 SV=3	1	-0.341966	0.873664	-0.871029	1.48038	-0.353807	0.900737	-0.718446	0.0151707	0.243242	-0.645099	0.162281	0.615431	0.582456	0.234737	0.430692	0.912578	0.0397302
Nmral1	Q8K2T1	NmrA-like family domain-containing protein 1 OS=Mus musculus OX=10090 GN=Nmral1 PE=1 SV=1	6	0.265365	0.365889	-0.227665	0.794272	1.01698	-0.729939	0.605835	-0.931299	0.808861	-0.975065	0.183898	0.434688	0.582929	0.234384	-0.639065	0.531314	-0.274649
Nit1	Q8VDK1	Deaminated glutathione amidase OS=Mus musculus OX=10090 GN=Nit1 PE=1 SV=2	3	0.21371	-0.902603	-0.30383	0.797365	-0.620375	-0.922204	0.858399	0.719867	1.25971	-0.663044	0.564753	0.392325	0.583798	0.233737	0.94614	0.205709	0.686747
Cct7	P80313	T-complex protein 1 subunit eta OS=Mus musculus OX=10090 GN=Cct7 PE=1 SV=1	21	-0.723257	-0.938862	1.64098	-1.31023	-0.593344	0.423719	-0.443	-0.20581	-0.922261	1.61185	0.83092	0.205085	0.583888	0.23367	1.03581	0.739973	0.130784
Arfgap2	Q99K28	ADP-ribosylation factor GTPase-activating protein 2 OS=Mus musculus OX=10090 GN=Arfgap2 PE=1 SV=1	5	0.108379	0.12343	1.061	-0.911456	0.98545	0.228577	0.178282	0.897189	-1.39471	-0.386661	0.1447	0.0800003	0.584363	0.233317	-0.24441	0.371769	-0.429727
Unc45b	Q8CGY6	Protein unc-45 homolog B OS=Mus musculus OX=10090 GN=Unc45b PE=1 SV=1	29	0.255219	-0.553673	0.0627509	-0.0410993	-0.873157	0.74921	1.19107	-0.20069	0.052662	-0.109104	0.0281935	0.291304	0.585621	0.232383	-0.103206	0.925149	-0.0337885
Gnb1	P62874	Guanine nucleotide-binding protein G(I)/G(S)/G(T) subunit beta-1 OS=Mus musculus OX=10090 GN=Gnb1 PE=1 SV=3	4	0.296827	-0.482899	-0.544433	0.700327	-0.399308	-0.112051	-0.296135	-0.0738894	-0.809276	1.08824	1.23979	0.278806	0.585622	0.232383	0.990073	0.3745	0.426548
Ndufv3	Q8BK30	NADH dehydrogenase [ubiquinone] flavoprotein 3, mitochondrial OS=Mus musculus OX=10090 GN=Ndufv3 PE=1 SV=1	3	2.04353	-3.23215	-3.59569	2.27075	-2.57218	-2.96276	2.23333	1.20192	3.09573	-0.83445	-4.1614	3.06273	0.585643	0.232367	3.41589	0.577772	0.238244
Uhrf2	Q7TMI3	E3 ubiquitin-protein ligase UHRF2 OS=Mus musculus OX=10090 GN=Uhrf2 PE=1 SV=1	1	-1.02466	-0.562505	2.80234	-1.93538	0.290041	1.22798	-0.985038	-1.39928	-3.18279	1.77381	1.92062	0.215007	0.586995	0.231366	0.749773	0.740369	0.130552
Lypla2	Q9WTL7	Acyl-protein thioesterase 2 OS=Mus musculus OX=10090 GN=Lypla2 PE=1 SV=1	3	0.241545	0.603073	-0.985783	-0.567432	0.225763	1.01819	0.43143	-0.412849	0.541017	0.797735	-1.01537	0.087051	0.587108	0.231282	-0.177461	0.970741	-0.0128967
Ssb	P32067	Lupus La protein homolog OS=Mus musculus OX=10090 GN=Ssb PE=1 SV=1	6	-0.0507863	-0.422678	0.253284	0.367346	0.267915	-0.434591	0.126273	2.12021	0.959527	-0.826901	-1.55334	0.24788	0.587324	0.231123	0.117099	0.814309	0.0892108
Nup214	Q80U93	Nuclear pore complex protein Nup214 OS=Mus musculus OX=10090 GN=Nup214 PE=1 SV=2	1	-0.204955	0.0474353	0.708268	-2.45015	0.498551	0.846337	-0.257208	0.252221	0.613754	-0.611932	1.1888	0.073236	0.587415	0.231055	0.385552	0.73815	0.131856
Xiap	Q60989	E3 ubiquitin-protein ligase XIAP OS=Mus musculus OX=10090 GN=Xiap PE=1 SV=2	1	4.59424	-0.949347	-2.02029	0.182913	-0.81215	-0.99426	-0.248485	-0.519531	-0.347294	-1.88578	-3.92487	0.41903	0.587831	0.230748	-0.25331	0.313697	-0.50349
Pank4	Q80YV4	4'-phosphopantetheine phosphatase OS=Mus musculus OX=10090 GN=Pank4 PE=1 SV=2	4	-0.128511	0.682015	-0.459176	-0.3943	1.09639	-0.22293	0.866805	-0.324605	-0.292629	-0.321916	0.572172	0.450449	0.588905	0.229955	-0.178762	0.762593	-0.117707
Slc25a5	P51881	ADP/ATP translocase 2 OS=Mus musculus OX=10090 GN=Slc25a5 PE=1 SV=3	9	1.50765	-0.143922	-2.02403	1.42712	-0.140891	-1.09355	1.56131	0.344953	0.762994	-1.22288	-1.91303	0.787039	0.588925	0.22994	-0.29504	0.810774	-0.0911001
Naa10	Q9QY36	N-alpha-acetyltransferase 10 OS=Mus musculus OX=10090 GN=Naa10 PE=1 SV=1	3	-0.631258	-0.409029	1.02052	0.49336	0.361891	0.348241	-0.157462	-0.663734	-0.214277	1.23103	-0.664595	0.764095	0.589286	0.229674	-0.0299761	0.921187	-0.0356524
Dync1li1	Q8R1Q8	Cytoplasmic dynein 1 light intermediate chain 1 OS=Mus musculus OX=10090 GN=Dync1li1 PE=1 SV=1	10	-0.465811	-0.862136	0.810407	-0.234231	-0.705794	0.794997	0.900473	0.312137	0.361176	0.640239	-1.08242	0.746194	0.589949	0.229186	0.802468	0.726659	0.138669
Hspbp1	Q99P31	Hsp70-binding protein 1 OS=Mus musculus OX=10090 GN=Hspbp1 PE=1 SV=1	4	-0.894164	-0.798124	2.24191	-2.15157	0.0172582	0.144453	0.208843	0.123984	-1.35388	1.81854	1.10403	0.87898	0.590611	0.228699	1.41213	0.847409	0.0719071
Nmnat1	Q9EPA7	Nicotinamide/nicotinic acid mononucleotide adenylyltransferase 1 OS=Mus musculus OX=10090 GN=Nmnat1 PE=1 SV=2	1	0.231312	0.380007	-0.925737	3.3603	0.478438	-1.58697	0.220682	-0.935135	1.0284	-1.91889	-1.3041	0.118248	0.59063	0.228684	-1.35093	0.450785	-0.346031
Apcs	P12246	Serum amyloid P-component OS=Mus musculus OX=10090 GN=Apcs PE=1 SV=2	2	-1.42622	-0.880163	-0.931729	-0.499395	0.943141	-0.150789	-2.58078	-1.46352	1.33332	2.62914	3.45386	0.606636	0.590747	0.228598	2.91296	0.101547	0.993333
Snap23	O09044	Synaptosomal-associated protein 23 OS=Mus musculus OX=10090 GN=Snap23 PE=1 SV=1	1	-0.028488	-0.00894151	0.528264	0.494705	0.657911	1.33317	-0.656529	-0.890764	-0.262744	-0.983998	0.538276	0.58525	0.591217	0.228253	-0.567813	0.259207	-0.586353
Ank2	Q8C8R3-4	Isoform 4 of Ankyrin-2 OS=Mus musculus OX=10090 GN=Ank2	22	-1.37428	1.01167	0.524877	-0.0403514	1.22942	1.35204	-0.462267	-2.0921	-0.284511	-0.665406	0.0867441	0.0696596	0.591239	0.228237	-0.999835	0.383243	-0.416526
Idh2	P54071	Isocitrate dehydrogenase [NADP], mitochondrial OS=Mus musculus OX=10090 GN=Idh2 PE=1 SV=3	27	2.39243	-1.6323	-3.99964	2.96969	-0.59255	-3.13771	1.5027	1.37033	1.84739	-2.26191	0.794389	2.08738	0.592404	0.227382	2.71466	0.462215	0.335156
Luc7l2	Q7TNC4	Putative RNA-binding protein Luc7-like 2 OS=Mus musculus OX=10090 GN=Luc7l2 PE=1 SV=1	3	0.909521	-0.00656478	-0.750693	1.14684	0.0980883	0.100646	0.0271018	-0.873364	0.570872	-0.881554	0.0558847	0.105932	0.592692	0.227171	-0.402175	0.594066	-0.226165
Sav1	Q8VEB2	Protein salvador homolog 1 OS=Mus musculus OX=10090 GN=Sav1 PE=1 SV=2	1	-0.449555	0.136534	1.77939	-0.302469	0.720127	-0.816096	0.713124	-0.169398	-0.21545	0.0939854	-1.19948	0.0687938	0.593042	0.226915	-0.328957	0.243344	-0.613779
Cbx1	P83917	Chromobox protein homolog 1 OS=Mus musculus OX=10090 GN=Cbx1 PE=1 SV=1	2	0.776812	-0.507666	-0.41905	1.3657	-0.360467	-0.891951	1.49451	0.437317	0.5637	-1.22083	-1.09015	0.921665	0.593976	0.226231	0.0926316	0.693662	0.158852
Lpcat3	Q91V01	Lysophospholipid acyltransferase 5 OS=Mus musculus OX=10090 GN=Lpcat3 PE=1 SV=1	3	-0.0273103	0.0885081	-0.373192	0.533397	0.299932	-0.71237	0.24964	0.42171	0.345325	0.381859	-0.0603433	0.302096	0.594233	0.226043	0.390902	0.0857176	1.06693
Ror1	Q9Z139	Inactive tyrosine-protein kinase transmembrane receptor ROR1 OS=Mus musculus OX=10090 GN=Ror1 PE=2 SV=2	1	0.774711	-0.265627	-0.174438	0.426863	0.131484	-1.03421	-0.13639	1.80468	0.424761	0.051098	-1.91525	0.171984	0.594356	0.225953	0.412367	0.98384	0.00707567
Krt4	P07744	Keratin, type II cytoskeletal 4 OS=Mus musculus OX=10090 GN=Krt4 PE=1 SV=2	1	1.30106	-0.886242	-0.517406	0.471971	0.339795	-0.330283	0.821712	-0.118897	0.084053	-0.22155	-0.939726	0.923289	0.594446	0.225887	0.347182	0.688932	0.161824
Hdgf	P51859	Hepatoma-derived growth factor OS=Mus musculus OX=10090 GN=Hdgf PE=1 SV=2	4	1.56172	-0.890335	-1.38065	1.49363	0.734591	-0.875524	-0.0931821	0.653709	1.84534	-1.23216	-1.9795	1.21104	0.595574	0.225064	0.601109	0.965539	0.0152303
Tnnt2	P50752	Troponin T, cardiac muscle OS=Mus musculus OX=10090 GN=Tnnt2 PE=1 SV=2	19	0.807248	-1.30855	-1.12208	1.0205	0.298751	-1.55	0.00278232	0.960739	2.15838	-0.422471	-3.47168	1.27285	0.595667	0.224997	1.39122	0.830792	0.0805079
Dsc2	P55292-2	Isoform 2B of Desmocollin-2 OS=Mus musculus OX=10090 GN=Dsc2	8	-1.11121	-0.100016	0.232457	-0.212003	0.600995	0.0362368	-0.682826	-0.222267	0.752699	0.924994	1.03621	0.0121331	0.596044	0.224722	0.938863	0.10478	0.979721
Nipsnap2	O55126	Protein NipSnap homolog 2 OS=Mus musculus OX=10090 GN=Nipsnap2 PE=1 SV=1	11	2.78926	-2.21596	-3.09596	2.9358	-1.00415	-3.06495	3.11573	0.981956	1.15099	-1.41685	-1.63759	3.18178	0.596255	0.224568	1.99851	0.74449	0.128141
Immt	Q8CAQ8-2	Isoform 2 of MICOS complex subunit Mic60 OS=Mus musculus OX=10090 GN=Immt	45	1.83996	-1.62081	-2.00727	2.27207	-0.760473	-1.77565	1.26285	0.588941	2.02363	-0.958933	-0.905038	1.872	0.596564	0.224343	1.46277	0.579779	0.236737
Ppib	P24369	Peptidyl-prolyl cis-trans isomerase B OS=Mus musculus OX=10090 GN=Ppib PE=1 SV=2	11	0.648456	-1.92597	-1.15411	-0.304964	-1.65197	0.00708977	0.630907	1.39666	1.53651	0.345527	-0.00447112	1.00518	0.598441	0.222979	2.02521	0.0916841	1.03771
Timm22	Q9CQ85	Mitochondrial import inner membrane translocase subunit Tim22 OS=Mus musculus OX=10090 GN=Timm22 PE=1 SV=1	2	1.32344	-1.67683	-0.136458	2.61188	0.797033	-1.57114	0.306465	-0.524466	0.0116087	-0.719588	-1.44617	0.688207	0.599697	0.222068	-0.485569	0.55824	-0.253179
A2m	Q6GQT1	Alpha-2-macroglobulin-P OS=Mus musculus OX=10090 GN=A2m PE=2 SV=2	1	0.724875	-0.540196	-0.722429	0.514623	0.203591	-1.05815	1.10083	0.91109	0.60313	-0.937912	-0.271594	0.899303	0.599859	0.221951	0.705964	0.700465	0.154614
H6pd	Q8CFX1	GDH/6PGL endoplasmic bifunctional protein OS=Mus musculus OX=10090 GN=H6pd PE=1 SV=2	4	-0.331999	0.956682	-0.109488	0.514393	0.460951	0.138509	0.347925	1.01931	-0.636415	-0.229668	-1.05048	0.513926	0.600748	0.221307	-0.323553	0.554134	-0.256385
Tomm5	B1AXP6	Mitochondrial import receptor subunit TOM5 homolog OS=Mus musculus OX=10090 GN=Tomm5 PE=3 SV=1	4	2.13485	-0.223729	-0.630174	0.801629	0.344637	-1.46057	-0.0411999	-0.00262144	0.555482	-1.01261	-0.873245	0.375448	0.600831	0.221248	-0.214204	0.409166	-0.388101
Rpl17	Q9CPR4	60S ribosomal protein L17 OS=Mus musculus OX=10090 GN=Rpl17 PE=1 SV=3	5	0.683439	-1.89303	-1.0693	-0.0866815	-1.01963	-1.29148	1.58486	0.793384	0.65725	1.64481	-0.539945	0.51615	0.600951	0.221161	1.79462	0.152359	0.817133
Col19a1	Q0VF58	Collagen alpha-1(XIX) chain OS=Mus musculus OX=10090 GN=Col19a1 PE=2 SV=2	1	0.125888	0.810258	-0.451421	0.513127	1.80102	2.69785	-1.73518	-1.67009	-0.355823	-2.13863	0.342226	1.03118	0.600967	0.22115	-1.13884	0.193807	-0.71263
Trmu	Q9DAT5	Mitochondrial tRNA-specific 2-thiouridylase 1 OS=Mus musculus OX=10090 GN=Trmu PE=1 SV=1	1	-1.67432	0.226253	0.793515	0.133849	-1.36315	0.616666	2.0696	-1.56404	-0.709772	0.256224	1.44845	0.149005	0.601134	0.221028	-0.453027	0.941771	-0.0260549
Ehbp1l1	Q99MS7	EH domain-binding protein 1-like protein 1 OS=Mus musculus OX=10090 GN=Ehbp1l1 PE=1 SV=1	11	-0.745029	-0.259976	1.51384	-1.77539	0.166301	0.838281	-0.501069	-0.699996	1.12432	1.32219	-0.761032	0.0925924	0.601244	0.220949	0.472139	0.93402	0.0296438
Sin3b	Q62141	Paired amphipathic helix protein Sin3b OS=Mus musculus OX=10090 GN=Sin3b PE=1 SV=2	1	0.352687	-1.29111	-4.46274	3.54725	-3.2699	-6.08905	6.97454	1.4507	-1.83786	-2.07232	0.858789	1.42978	0.601296	0.220911	0.801573	0.420693	0.376035
Serpina1d	Q00897	Alpha-1-antitrypsin 1-4 OS=Mus musculus OX=10090 GN=Serpina1d PE=1 SV=1	2	-1.5205	-0.0934893	0.741674	-1.119	-0.635127	0.941691	1.84023	-1.05161	-0.347868	3.01514	-1.05423	0.246772	0.6014	0.220836	-0.606247	0.749282	-0.125355
Smim12	Q78RX3	Small integral membrane protein 12 OS=Mus musculus OX=10090 GN=Smim12 PE=3 SV=1	1	1.57295	-2.01012	-2.02464	0.988732	-1.78207	-1.00322	1.5798	0.619086	1.65121	-0.783029	-0.140027	2.00288	0.60164	0.220664	2.24965	0.370742	0.430929
Napg	Q9CWZ7	Gamma-soluble NSF attachment protein OS=Mus musculus OX=10090 GN=Napg PE=1 SV=1	4	0.0521468	-0.107159	0.601444	0.15284	-0.819398	-0.0343482	0.56619	0.724698	0.699392	-0.455534	-0.340028	0.00709922	0.601746	0.220587	0.127535	0.954866	0.0200577
Gmpr	Q9DCZ1	GMP reductase 1 OS=Mus musculus OX=10090 GN=Gmpr PE=1 SV=1	9	0.419613	0.061122	-0.274914	0.129276	-0.638094	0.888622	0.940897	-0.254573	-0.555089	0.369692	0.097001	0.447827	0.602821	0.219811	-0.139908	0.61971	-0.207811
Hmgn1	P18608	Non-histone chromosomal protein HMG-14 OS=Mus musculus OX=10090 GN=Hmgn1 PE=1 SV=2	1	1.96887	-2.81188	-2.95178	1.64351	-1.83945	-1.61494	0.467976	1.3858	1.4861	0.37988	-0.382113	2.2384	0.603759	0.219136	3.69472	0.230229	0.63784
Rbbp9	O88851	Putative hydrolase RBBP9 OS=Mus musculus OX=10090 GN=Rbbp9 PE=1 SV=2	2	-0.238367	1.18026	-1.42535	1.2087	-1.7415	1.98928	0.421642	0.0518717	1.65227	-2.68439	-0.575455	1.05354	0.604104	0.218888	-0.0234247	0.860896	-0.0650492
Cryzl2	Q3UNZ8	Quinone oxidoreductase-like protein 2 OS=Mus musculus OX=10090 GN=Cryzl2 PE=1 SV=1	4	-0.2776	0.22318	-0.775683	-0.866371	1.11271	0.0818484	-0.230181	0.768137	0.950981	0.0413233	-0.446679	0.203433	0.604216	0.218808	0.68233	0.239641	0.620439
Lrrc8a	Q80WG5	Volume-regulated anion channel subunit LRRC8A OS=Mus musculus OX=10090 GN=Lrrc8a PE=1 SV=1	2	-1.19113	0.0661458	0.699781	0.445232	0.112814	1.21049	-0.82751	0.0924751	0.101788	-0.162128	0.315611	0.212877	0.60446	0.218632	0.0309856	0.653263	0.184912
Rab7a	P51150	Ras-related protein Rab-7a OS=Mus musculus OX=10090 GN=Rab7a PE=1 SV=2	13	-0.372754	-0.979415	0.594549	-0.71957	-0.671936	0.816389	1.06714	0.551741	0.232909	1.11493	-1.31425	0.44498	0.605023	0.218228	0.765079	0.605812	0.217662
Naxd	Q9CZ42	ATP-dependent (S)-NAD(P)H-hydrate dehydratase OS=Mus musculus OX=10090 GN=Naxd PE=1 SV=1	8	-0.0867844	0.967963	-0.491275	0.354954	1.4071	0.167548	-0.203183	-0.594163	0.0823762	-1.46637	0.659711	0.348035	0.605115	0.218162	-0.169109	0.512474	-0.290328
Trmt10c	Q3UFY8	tRNA methyltransferase 10 homolog C OS=Mus musculus OX=10090 GN=Trmt10c PE=1 SV=2	1	0.268466	0.529711	-0.840034	0.856708	0.843194	0.111954	-0.652282	0.190229	0.717158	-0.803092	-0.586579	0.209108	0.605216	0.21809	-0.466641	0.852407	-0.0693529
Gucy1a1	Q9ERL9	Guanylate cyclase soluble subunit alpha-1 OS=Mus musculus OX=10090 GN=Gucy1a1 PE=1 SV=2	1	-0.295296	1.39921	-1.05955	0.29887	1.02873	0.530474	-0.282793	-0.798921	-1.30617	0.066669	0.90475	0.709968	0.605329	0.218009	-0.0708303	0.736341	-0.132921
Nadsyn1	Q711T7	Glutamine-dependent NAD(+) synthetase OS=Mus musculus OX=10090 GN=Nadsyn1 PE=1 SV=1	1	5.5381	-2.35007	-2.88531	-2.46993	-4.20465	-1.00542	2.00414	-2.17165	1.12567	-0.968804	-5.70054	0.612393	0.605412	0.217949	0.77984	0.506446	0.295467
Rps27	Q6ZWU9	40S ribosomal protein S27 OS=Mus musculus OX=10090 GN=Rps27 PE=1 SV=3	3	-1.42899	-0.670623	1.71736	-2.28705	-0.359001	0.618707	-0.828534	-0.292598	-1.61169	2.14749	2.97849	0.076856	0.606585	0.217108	1.59807	0.558083	0.253301
Sf3a2	Q62203	Splicing factor 3A subunit 2 OS=Mus musculus OX=10090 GN=Sf3a2 PE=1 SV=2	1	-0.225016	-1.34106	0.513659	0.94152	0.14032	-1.68434	1.1428	-0.21756	1.04793	0.825255	-1.86691	0.765937	0.606779	0.216969	0.528864	0.755703	0.121649
Eif3m	Q99JX4	Eukaryotic translation initiation factor 3 subunit M OS=Mus musculus OX=10090 GN=Eif3m PE=1 SV=1	6	-0.117722	-0.366687	1.1454	-0.136077	-0.0668076	0.411563	-0.268367	2.24979	-0.329083	-0.268477	-0.0514963	0.0162797	0.60709	0.216747	-0.0422648	0.837199	-0.0771713
Tardbp	Q921F2	TAR DNA-binding protein 43 OS=Mus musculus OX=10090 GN=Tardbp PE=1 SV=1	7	-0.43965	-0.326446	0.272743	0.00301994	-0.810941	0.764211	0.339895	-0.741321	0.599648	0.0120541	0.3815	0.497904	0.607779	0.216255	0.523223	0.589012	0.229876
Ddx5	Q61656	Probable ATP-dependent RNA helicase DDX5 OS=Mus musculus OX=10090 GN=Ddx5 PE=1 SV=2	27	-0.334629	-0.258184	0.886641	-0.244069	0.441434	-0.0354115	-0.726699	-0.272288	-1.28993	0.222969	-0.23307	0.118444	0.608101	0.216024	0.00550511	0.372931	0.428371
Nme2	Q01768	Nucleoside diphosphate kinase B OS=Mus musculus OX=10090 GN=Nme2 PE=1 SV=1	9	0.22665	-1.67755	-0.626235	-0.117166	-1.95326	-0.119682	1.50784	0.459732	0.943211	0.871238	-0.234768	0.507811	0.608339	0.215855	1.29172	0.0848777	1.07121
Cpt1b	Q924X2	Carnitine O-palmitoyltransferase 1, muscle isoform OS=Mus musculus OX=10090 GN=Cpt1b PE=1 SV=1	23	-0.683308	2.76447	-0.681116	0.201212	1.5483	-1.1389	-1.50903	1.04537	-0.537959	-2.3934	1.88386	0.212271	0.608408	0.215805	0.934823	0.763808	0.117016
Glipr2	Q9CYL5	Golgi-associated plant pathogenesis-related protein 1 OS=Mus musculus OX=10090 GN=Glipr2 PE=1 SV=3	5	-0.744438	0.0930974	0.503949	0.0143697	0.259022	0.0941398	0.11833	0.489106	-0.279235	0.004095	0.592229	0.0131377	0.609355	0.215129	0.153503	0.550347	0.259363
Hspa2	P17156	Heat shock-related 70 kDa protein 2 OS=Mus musculus OX=10090 GN=Hspa2 PE=1 SV=2	4	-0.241197	-0.0741207	0.526187	0.183015	0.774552	1.96823	-1.00067	0.762475	-0.195041	-0.848858	-1.54981	0.552904	0.61036	0.214414	-0.447829	0.428896	-0.367648
Sod1	P08228	Superoxide dismutase [Cu-Zn] OS=Mus musculus OX=10090 GN=Sod1 PE=1 SV=2	9	-0.407596	-0.265339	-0.958483	0.706906	-0.195891	-0.486852	-1.14125	0.556045	1.29836	-0.273369	-0.0451769	0.0662241	0.610393	0.214391	0.66303	0.0952463	1.02115
Cep78	Q6IRU7	Centrosomal protein of 78 kDa OS=Mus musculus OX=10090 GN=Cep78 PE=2 SV=1	1	0.130148	-0.398906	0.530001	1.03958	0.260813	-0.472766	0.45907	0.663472	-0.69415	-0.510943	-0.373388	0.229793	0.610824	0.214084	-0.572314	0.490714	-0.309172
Adsl	P54822	Adenylosuccinate lyase OS=Mus musculus OX=10090 GN=Adsl PE=1 SV=2	11	-1.19936	-0.518876	0.149855	-0.334159	-0.974382	0.163192	0.0133113	0.116408	0.467044	1.7413	1.61725	0.358452	0.611101	0.213887	1.56102	0.048779	1.31177
Steap3	Q8CI59	Metalloreductase STEAP3 OS=Mus musculus OX=10090 GN=Steap3 PE=1 SV=1	3	-0.831828	0.749132	-0.0875846	-0.146705	0.414801	0.283214	0.104547	1.37352	0.340708	-0.955505	-0.121851	0.281465	0.611916	0.213308	0.197013	0.76689	0.115267
Pik3c2g	O70167	Phosphatidylinositol 4-phosphate 3-kinase C2 domain-containing subunit gamma OS=Mus musculus OX=10090 GN=Pik3c2g PE=2 SV=1	1	1.20135	-0.481245	-1.88409	0.636506	-1.01543	-0.416011	1.33788	0.300897	1.26661	-1.38116	0.198177	0.591492	0.613137	0.212442	0.730782	0.645082	0.190385
Mia3	Q8BI84	Transport and Golgi organization protein 1 homolog OS=Mus musculus OX=10090 GN=Mia3 PE=1 SV=2	1	0.374996	-0.502027	-0.393623	0.0949558	-1.21767	-0.640263	0.111911	0.402363	1.01881	1.91671	-1.1766	0.12097	0.613175	0.212415	1.10421	0.415523	0.381405
Tor1aip1	Q921T2	Torsin-1A-interacting protein 1 OS=Mus musculus OX=10090 GN=Tor1aip1 PE=1 SV=3	3	0.569511	-0.433195	-0.748346	1.65683	-0.780035	-0.807281	0.826085	0.670479	1.19502	-1.03388	-0.837873	0.45622	0.614029	0.211811	0.349498	0.793246	0.100592
Myg1	Q9JK81	MYG1 exonuclease OS=Mus musculus OX=10090 GN=Myg1 PE=1 SV=1	6	-0.598001	0.564478	0.762489	-0.683049	1.50273	1.59031	0.149914	-0.512579	-2.11045	-0.103084	1.22413	0.261846	0.615541	0.210743	-0.87231	0.516673	-0.286785
Hsf1	P38532	Heat shock factor protein 1 OS=Mus musculus OX=10090 GN=Hsf1 PE=1 SV=2	1	0.13668	-0.77721	0.398032	0.85172	-0.656547	0.422188	0.085699	-0.421914	0.709705	0.483622	-0.890875	0.117263	0.6163	0.210208	-0.105826	0.928007	-0.0324489
Aldh6a1	Q9EQ20	Methylmalonate-semialdehyde dehydrogenase [acylating], mitochondrial OS=Mus musculus OX=10090 GN=Aldh6a1 PE=1 SV=1	21	1.57432	0.226169	-1.79824	2.29639	2.26493	-1.40993	-0.225156	1.68452	0.00971637	-2.05692	-0.462569	0.793716	0.616334	0.210184	-0.452595	0.872461	-0.0592542
Yme1l1	O88967	ATP-dependent zinc metalloprotease YME1L1 OS=Mus musculus OX=10090 GN=Yme1l1 PE=1 SV=1	4	-0.696885	0.330514	0.302585	1.55902	-1.39455	0.13186	1.46839	-0.617825	0.134952	0.210744	-1.29367	0.497541	0.616947	0.209752	-0.544022	0.496826	-0.303796
Gatc	Q8CBY0	Glutamyl-tRNA(Gln) amidotransferase subunit C, mitochondrial OS=Mus musculus OX=10090 GN=Gatc PE=1 SV=1	1	2.36466	0.0404894	-0.829521	-1.39758	1.18228	0.0302686	0.123987	-0.425379	1.6324	-2.60572	-1.60031	0.0366386	0.616997	0.209717	-1.05333	0.385218	-0.414293
Dcp1a	Q91YD3	mRNA-decapping enzyme 1A OS=Mus musculus OX=10090 GN=Dcp1a PE=1 SV=1	1	0.440809	-0.489309	-0.446458	1.63282	-1.02199	-0.540221	0.920917	0.919239	1.1426	-1.31716	-1.70373	0.636806	0.617296	0.209507	0.247495	0.937749	0.0279133
Mtarc2	Q922Q1	Mitochondrial amidoxime reducing component 2 OS=Mus musculus OX=10090 GN=Mtarc2 PE=1 SV=1	4	2.38126	-2.1917	-2.45575	2.89424	-1.20118	-2.25006	1.65306	0.582678	1.42611	-1.12901	-1.44468	2.41764	0.617584	0.209304	1.91853	0.707305	0.150393
Rdx	P26043	Radixin OS=Mus musculus OX=10090 GN=Rdx PE=1 SV=3	14	1.55091	-2.06063	-1.19398	1.48023	-1.02339	-1.10174	0.933185	1.73735	1.41278	-0.380985	-0.817714	1.14888	0.61762	0.209278	1.70988	0.412862	0.384195
Armc1	Q9D7A8	Armadillo repeat-containing protein 1 OS=Mus musculus OX=10090 GN=Armc1 PE=1 SV=1	2	1.09045	-0.768458	-0.686053	0.986148	0.0918986	-1.02161	1.0967	0.817203	0.714963	-0.295378	-1.75721	1.22508	0.618149	0.208907	0.895845	0.992364	0.00332893
Pkm	P52480-2	Isoform M1 of Pyruvate kinase PKM OS=Mus musculus OX=10090 GN=Pkm	37	-0.67941	-1.03268	0.409228	-0.697977	-1.95048	1.75804	1.53123	-1.44314	0.645201	1.04142	0.503672	1.09604	0.618312	0.208792	1.25385	0.445587	0.351068
Scamp1	Q8K021	Secretory carrier-associated membrane protein 1 OS=Mus musculus OX=10090 GN=Scamp1 PE=1 SV=1	2	-0.866218	0.478436	0.234081	-0.631539	0.346442	0.484264	0.618874	-0.207682	-0.416061	-0.146905	0.976916	0.181272	0.618748	0.208486	-0.411374	0.847464	-0.0718787
Vars2	Q3U2A8	Valine--tRNA ligase, mitochondrial OS=Mus musculus OX=10090 GN=Vars2 PE=1 SV=2	3	0.0635958	0.782343	-0.195989	0.0347898	0.739457	0.395804	-1.82621	0.3932	-0.544866	-0.194254	1.0913	0.151701	0.6197	0.207819	0.0358773	0.953045	0.0208864
Tox4	Q8BU11	TOX high mobility group box family member 4 OS=Mus musculus OX=10090 GN=Tox4 PE=1 SV=3	2	-0.23133	-0.122399	-0.372215	0.669085	-1.10284	-0.431923	1.21004	0.806514	-0.0366412	0.343812	0.0233278	0.349911	0.620456	0.207289	0.4149	0.0764826	1.11644
Mrpl41	Q9CQN7	39S ribosomal protein L41, mitochondrial OS=Mus musculus OX=10090 GN=Mrpl41 PE=1 SV=1	4	1.90594	-1.50352	-2.26091	1.71318	-1.42977	-1.18375	1.51553	0.098391	2.04065	-0.257734	-0.842315	1.66941	0.620554	0.207221	1.42385	0.52949	0.276142
Rpl8	P62918	60S ribosomal protein L8 OS=Mus musculus OX=10090 GN=Rpl8 PE=1 SV=2	10	-0.377982	-0.374376	1.37416	-0.262633	0.193686	0.579531	-1.01988	0.086607	-0.850491	0.320835	0.403679	0.339902	0.620976	0.206925	0.578097	0.7303	0.136498
Suclg2	Q9Z2I8	Succinate--CoA ligase [GDP-forming] subunit beta, mitochondrial OS=Mus musculus OX=10090 GN=Suclg2 PE=1 SV=3	20	0.627589	-0.129429	-2.74176	2.0507	1.62673	-2.44398	-1.01781	1.86194	2.42137	-1.35965	-0.020858	0.433887	0.622932	0.20556	1.04997	0.320607	0.494027
Exoc6	Q8R313	Exocyst complex component 6 OS=Mus musculus OX=10090 GN=Exoc6 PE=1 SV=2	1	0.474261	0.156033	0.150693	-0.231843	0.73827	0.838971	-1.86865	0.928102	-0.243894	-1.03816	0.54081	0.0971809	0.623333	0.20528	-0.0075745	0.700244	-0.154751
Sat2	Q6P8J2	Thialysine N-epsilon-acetyltransferase OS=Mus musculus OX=10090 GN=Sat2 PE=1 SV=1	1	1.68917	-0.0244946	-0.694685	0.520897	0.434635	-2.00807	0.384434	-0.582058	0.787638	-0.207749	-1.43423	0.434029	0.623692	0.20503	-0.370409	0.435735	-0.360778
Rpl38	Q9JJI8	60S ribosomal protein L38 OS=Mus musculus OX=10090 GN=Rpl38 PE=1 SV=3	3	1.39527	-1.53732	-0.609412	1.59311	-1.55723	-0.375562	1.85585	1.75149	0.601889	-0.387175	-4.84526	1.21818	0.623965	0.20484	0.716768	0.810304	0.0913521
Atp5pb	Q9CQQ7	ATP synthase F(0) complex subunit B1, mitochondrial OS=Mus musculus OX=10090 GN=Atp5pb PE=1 SV=1	16	2.06328	-1.25478	-3.07936	1.77261	-1.33751	-2.18685	2.63133	0.8335	1.76713	-1.19122	-1.29196	1.47233	0.624085	0.204756	1.07593	0.632749	0.198769
Etfdh	Q921G7	Electron transfer flavoprotein-ubiquinone oxidoreductase, mitochondrial OS=Mus musculus OX=10090 GN=Etfdh PE=1 SV=1	28	1.48819	-0.144573	-2.79211	2.30853	0.256966	-1.65214	0.110134	0.3637	2.47958	-2.00494	-0.833681	0.328124	0.624375	0.204555	-0.0904175	0.765995	-0.115774
Ppia	P17742	Peptidyl-prolyl cis-trans isomerase A OS=Mus musculus OX=10090 GN=Ppia PE=1 SV=2	18	-1.31698	0.0990648	-0.522721	0.0807622	-1.08529	-0.443627	0.125779	0.640611	0.20857	0.181627	0.715052	0.341289	0.624592	0.204403	0.947311	0.0444014	1.3526
Eif4g3	Q80XI3	Eukaryotic translation initiation factor 4 gamma 3 OS=Mus musculus OX=10090 GN=Eif4g3 PE=1 SV=2	1	-0.694736	0.959861	0.0381453	0.159581	0.793554	1.36635	-0.585928	-0.846227	-0.319273	-0.0114883	0.124178	0.438422	0.624707	0.204324	-0.203526	0.477466	-0.321058
Rev3l	Q61493	DNA polymerase zeta catalytic subunit OS=Mus musculus OX=10090 GN=Rev3l PE=1 SV=3	2	1.23578	-0.234623	-1.56362	1.28061	-0.899147	-0.585059	1.5407	-0.554198	0.0707125	0.0895361	-1.76017	0.582399	0.625443	0.203812	-0.00711931	0.696431	-0.157122
Rbms3	Q8BWL5	RNA-binding motif, single-stranded-interacting protein 3 OS=Mus musculus OX=10090 GN=Rbms3 PE=2 SV=2	1	0.599452	-0.543023	-0.554126	0.19364	-0.720791	0.00503091	0.918825	-0.147243	0.0875514	0.568805	0.39766	0.642358	0.626263	0.203243	0.785629	0.339198	0.469547
Dchs1	E9PVD3	Protocadherin-16 OS=Mus musculus OX=10090 GN=Dchs1 PE=1 SV=1	1	-1.05973	2.98702	-0.250571	-0.461805	1.09761	0.181376	-0.99325	-1.10814	-0.3884	0.376132	-1.0354	0.110357	0.626387	0.203157	-0.461329	0.368893	-0.4331
Tmem14c	Q9CQN6	Transmembrane protein 14C OS=Mus musculus OX=10090 GN=Tmem14c PE=1 SV=1	1	-0.645872	0.416724	0.749982	0.0315483	1.80743	1.02563	-0.654564	0.966295	-1.11179	-1.65581	-0.231001	0.111863	0.626698	0.202942	-1.08812	0.412783	-0.384278
Eef1d	P57776	Elongation factor 1-delta OS=Mus musculus OX=10090 GN=Eef1d PE=1 SV=3	12	-1.06502	-0.657964	2.08343	-1.38891	-0.47058	0.605369	-0.248928	0.00443752	-2.38086	1.09715	1.7673	0.29821	0.62704	0.202705	1.20876	0.998961	0.000451278
Poldip3	Q8BG81	Polymerase delta-interacting protein 3 OS=Mus musculus OX=10090 GN=Poldip3 PE=1 SV=1	1	0.300598	-0.553127	-0.232182	-0.322067	0.889202	-0.799241	0.654497	0.208761	-0.392952	-0.126081	0.952078	0.398397	0.627195	0.202597	0.273522	0.460083	0.337164
Lgals1	P16045	Galectin-1 OS=Mus musculus OX=10090 GN=Lgals1 PE=1 SV=3	9	0.0881162	-0.356138	-0.868307	-0.682495	-1.31735	0.915478	1.09967	-0.23645	0.469616	1.45283	0.468538	0.47263	0.627646	0.202285	0.825215	0.10918	0.961855
Cog4	Q8R1U1	Conserved oligomeric Golgi complex subunit 4 OS=Mus musculus OX=10090 GN=Cog4 PE=1 SV=1	1	1.10057	-0.399528	-0.564557	1.2514	-0.535911	0.263913	0.481736	-1.10364	0.67879	-0.277415	-1.20713	0.772353	0.628483	0.201707	-0.291	0.477814	-0.320741
Col6a2	Q02788	Collagen alpha-2(VI) chain OS=Mus musculus OX=10090 GN=Col6a2 PE=1 SV=3	11	-0.441565	0.979136	0.128302	-0.0301308	1.60303	0.70106	-0.167457	-1.49838	-1.90378	-0.179717	1.38135	0.207163	0.628691	0.201563	-0.967348	0.450159	-0.346634
Jmjd6	Q9ERI5	Bifunctional arginine demethylase and lysyl-hydroxylase JMJD6 OS=Mus musculus OX=10090 GN=Jmjd6 PE=1 SV=2	1	1.51888	-0.919876	-2.02953	1.25998	-0.842566	-1.55446	1.9419	0.521001	1.54861	-1.15819	-1.40258	1.12858	0.629116	0.201269	0.601281	0.781226	0.107223
Ddx21	Q9JIK5	Nucleolar RNA helicase 2 OS=Mus musculus OX=10090 GN=Ddx21 PE=1 SV=3	8	-0.714287	-0.630967	1.86905	-1.01723	0.70072	0.514716	-1.46516	0.136323	-1.10899	1.96403	0.0885693	0.379711	0.629454	0.201036	0.743413	0.929961	0.031535
Cutc	Q9D8X1	Copper homeostasis protein cutC homolog OS=Mus musculus OX=10090 GN=Cutc PE=1 SV=1	1	-0.165376	1.15256	-0.168977	0.262775	0.619858	-1.10202	0.127977	1.93628	1.15208	-3.00572	-1.12747	0.360752	0.629652	0.200899	0.177683	0.714299	0.14612
Nemf	Q8CCP0	Nuclear export mediator factor Nemf OS=Mus musculus OX=10090 GN=Nemf PE=1 SV=2	1	-0.392275	-0.0502749	0.379434	-0.0098197	0.220408	0.745662	-0.360037	-0.486767	0.159594	0.147	0.827743	0.155569	0.630194	0.200526	0.203572	0.640573	0.193431
Sh3kbp1	Q8R550	SH3 domain-containing kinase-binding protein 1 OS=Mus musculus OX=10090 GN=Sh3kbp1 PE=1 SV=1	4	0.238135	-0.0658977	-0.474497	1.02905	-1.31572	-0.184048	1.73788	-0.632186	1.57142	-0.202019	-1.87897	0.4884	0.630394	0.200388	-0.351205	0.838829	-0.0763267
Canx	P35564	Calnexin OS=Mus musculus OX=10090 GN=Canx PE=1 SV=1	13	1.39773	-2.33941	-1.02875	0.364001	-1.75348	-0.123215	1.32289	0.0332016	2.14282	0.634226	-0.923244	1.14914	0.630634	0.200223	1.36246	0.386667	0.412663
Shoc2	O88520	Leucine-rich repeat protein SHOC-2 OS=Mus musculus OX=10090 GN=Shoc2 PE=1 SV=2	1	0.197255	0.420847	-0.279449	1.96379	1.66501	-0.486306	-0.88964	-0.434562	-0.369612	-1.24406	-0.491914	0.392096	0.630778	0.200124	-0.660493	0.0534878	-1.27175
Dbnl	Q62418	Drebrin-like protein OS=Mus musculus OX=10090 GN=Dbnl PE=1 SV=2	5	-1.23568	0.342396	1.18525	-0.239162	0.688004	0.906886	0.38815	-0.507038	-0.483014	0.223233	-0.117138	0.195681	0.631081	0.199915	-0.642472	0.633741	-0.198088
Hhatl	Q9D1G3	Protein-cysteine N-palmitoyltransferase HHAT-like protein OS=Mus musculus OX=10090 GN=Hhatl PE=1 SV=2	4	-0.477342	1.35024	0.444207	-1.30675	1.30806	2.91007	1.13196	-2.70072	-1.94146	0.185829	-0.334516	0.775804	0.631401	0.199695	-1.5822	0.132927	-0.876386
Baz1b	Q9Z277	Tyrosine-protein kinase BAZ1B OS=Mus musculus OX=10090 GN=Baz1b PE=1 SV=2	7	-0.029483	-0.0114794	0.825622	0.771411	0.973314	-0.230838	0.336759	-0.0387327	-0.971905	-0.118018	-0.996577	0.565565	0.631445	0.199664	-0.533482	0.0975207	-1.0109
Cyrib	Q921M7	CYFIP-related Rac1 interactor B OS=Mus musculus OX=10090 GN=Cyrib PE=1 SV=1	5	-0.758507	1.10565	-0.0504478	-1.35535	2.36007	1.52693	0.0511886	-0.425969	-0.0587207	-0.521928	-0.0976113	0.839508	0.631605	0.199554	-0.211342	0.465556	-0.332028
Hnrnpl	Q8R081	Heterogeneous nuclear ribonucleoprotein L OS=Mus musculus OX=10090 GN=Hnrnpl PE=1 SV=2	17	-0.559907	0.0313577	-0.224583	0.761093	0.0535916	-1.12792	0.327021	2.06267	0.597082	-0.664559	0.838169	0.414889	0.631975	0.1993	0.942209	0.215418	0.666718
Efl1	Q8C0D5	Elongation factor-like GTPase 1 OS=Mus musculus OX=10090 GN=Efl1 PE=1 SV=1	1	-0.720116	0.874781	-0.634687	0.0915894	0.160642	0.564955	-0.446259	-1.05536	0.34992	0.187384	1.26501	0.760803	0.633557	0.198215	0.903339	0.646733	0.189275
Bop1	P97452	Ribosome biogenesis protein BOP1 OS=Mus musculus OX=10090 GN=Bop1 PE=1 SV=1	1	-2.3203	0.422438	2.90646	0.604825	1.63809	1.57841	0.222279	-1.87294	-1.61261	-1.91143	-1.21887	0.669177	0.633645	0.198154	-2.16522	0.179839	-0.745116
Hadha	Q8BMS1	Trifunctional enzyme subunit alpha, mitochondrial OS=Mus musculus OX=10090 GN=Hadha PE=1 SV=1	44	0.50366	0.270024	-2.87525	2.67737	1.13136	-3.00116	-0.179827	2.24483	1.66077	-2.26819	1.46359	0.205744	0.633675	0.198134	1.29215	0.376168	0.424618
Amfr	Q9R049	E3 ubiquitin-protein ligase AMFR OS=Mus musculus OX=10090 GN=Amfr PE=1 SV=2	1	0.0321018	0.315543	-0.310623	-0.228288	0.58929	-0.000644627	0.205932	0.0534115	-0.0169432	0.160073	0.233267	0.0705417	0.634117	0.197831	0.0746404	0.589502	0.229515
Nudt16l1	Q8VHN8	Tudor-interacting repair regulator protein OS=Mus musculus OX=10090 GN=Nudt16l1 PE=1 SV=2	2	1.18223	-0.347873	-0.714144	0.442031	-0.136859	0.271889	0.639837	-0.468592	0.159581	-0.688052	0.112837	0.704832	0.63544	0.196925	0.169995	0.652914	0.185144
Crkl	P47941	Crk-like protein OS=Mus musculus OX=10090 GN=Crkl PE=1 SV=2	3	-0.897564	0.0683	1.73337	0.319983	0.722918	-0.0613675	-1.52021	0.849785	0.860922	-1.61792	-0.189702	0.0610079	0.635524	0.196868	0.261741	0.744492	0.12814
Farsa	Q8C0C7	Phenylalanine--tRNA ligase alpha subunit OS=Mus musculus OX=10090 GN=Farsa PE=1 SV=1	8	-0.0103586	0.687076	0.588871	0.483586	1.06835	1.06723	-0.148198	-0.7088	0.568171	-0.549133	-2.12716	0.186537	0.63569	0.196755	-1.21784	0.158168	-0.800881
Rcn3	Q8BH97	Reticulocalbin-3 OS=Mus musculus OX=10090 GN=Rcn3 PE=1 SV=1	4	-1.48241	0.892043	-0.324454	-1.11055	0.488211	2.14727	-0.663827	-0.401899	-0.714658	1.59801	0.850082	0.236645	0.636136	0.19645	0.548545	0.491167	0.308771
Tmprss11e	Q5S248	Transmembrane protease serine 11E OS=Mus musculus OX=10090 GN=Tmprss11e PE=1 SV=2	1	0.889437	-1.20635	-0.983325	0.864408	-0.886876	-1.1685	1.30954	0.0734842	1.44718	0.991636	-1.8232	0.972091	0.636247	0.196374	1.51588	0.578902	0.237395
Wdr5	P61965	WD repeat-containing protein 5 OS=Mus musculus OX=10090 GN=Wdr5 PE=1 SV=1	2	1.06855	-1.53526	-1.09138	2.08882	-1.14422	-0.344172	-0.513142	-0.108572	1.12724	0.592603	-0.847723	0.662718	0.636512	0.196193	1.33339	0.437782	0.358742
Prrc2c	Q3TLH4	Protein PRRC2C OS=Mus musculus OX=10090 GN=Prrc2c PE=1 SV=3	7	1.67003	-0.563167	-0.708765	-0.187581	-0.315695	-0.158116	-0.0955893	-0.0729486	1.23946	0.600056	-1.1474	0.390319	0.639573	0.19411	0.826721	0.980999	0.00833125
S100a9	P31725	Protein S100-A9 OS=Mus musculus OX=10090 GN=S100a9 PE=1 SV=3	1	-0.73164	-1.08749	-1.68707	0.678504	-1.19401	-0.669915	-2.06091	-2.00217	-0.60216	2.2417	5.38974	0.155523	0.639809	0.19395	1.90726	0.268697	0.570737
Mtres1	Q9CQF4	Mitochondrial transcription rescue factor 1 OS=Mus musculus OX=10090 GN=Mtres1 PE=1 SV=1	1	0.820012	-0.438628	-1.03099	1.20467	-1.21195	-0.881424	2.13277	0.644006	0.206735	-1.19213	-0.384111	0.600253	0.64007	0.193773	0.34994	0.959295	0.0180479
Cops3	O88543	COP9 signalosome complex subunit 3 OS=Mus musculus OX=10090 GN=Cops3 PE=1 SV=3	4	0.0201843	-0.140487	0.511534	-0.537604	0.853346	1.25375	-0.0350144	0.258736	-0.647834	-0.60838	0.119547	0.388982	0.640826	0.19326	-0.264601	0.331756	-0.479181
Prelid2	Q0VBB0	PRELI domain-containing protein 2 OS=Mus musculus OX=10090 GN=Prelid2 PE=2 SV=1	1	-1.0385	-0.718134	1.25269	-1.51846	0.659772	1.29966	0.771951	1.04208	-1.89579	-0.0766188	0.581619	1.434	0.640942	0.193181	0.970635	0.936872	0.0283198
Plvap	Q91VC4	Plasmalemma vesicle-associated protein OS=Mus musculus OX=10090 GN=Plvap PE=1 SV=1	1	-0.376289	0.336739	0.775751	-0.0174424	0.975922	1.04422	-0.105328	-1.1749	-0.550899	-0.199611	0.144965	0.142501	0.641293	0.192943	-0.711994	0.17399	-0.759476
Mrps31	Q61733	28S ribosomal protein S31, mitochondrial OS=Mus musculus OX=10090 GN=Mrps31 PE=1 SV=1	5	1.54196	-1.66751	-1.66589	1.11838	-1.82912	-1.22587	2.51118	-0.285892	2.41338	-0.520103	-0.58339	1.61215	0.641493	0.192808	1.2629	0.521127	0.283057
Ptk2	P34152	Focal adhesion kinase 1 OS=Mus musculus OX=10090 GN=Ptk2 PE=1 SV=4	4	-0.766031	2.6097	-1.1104	-1.86032	1.63462	-2.24673	0.507711	0.56486	1.25363	-0.151041	-2.22871	0.0897247	0.641542	0.192775	0.972941	0.784605	0.105349
Cox7c	P17665	Cytochrome c oxidase subunit 7C, mitochondrial OS=Mus musculus OX=10090 GN=Cox7c PE=1 SV=1	2	1.1842	-0.764804	-1.9297	1.83657	-0.816508	-1.58877	0.920392	1.61628	1.95399	-1.30442	-1.11987	0.816746	0.642873	0.191875	1.01301	0.563693	0.248957
Fuom	Q8R2K1	Fucose mutarotase OS=Mus musculus OX=10090 GN=Fuom PE=1 SV=1	1	-0.167916	0.366234	-0.325726	0.869242		1.14276	-1.05498	-0.416931	-1.60788	-0.59719	0.706512	1.03716	0.643133	0.191699	-0.339144	0.491149	-0.308787
Gdi1	P50396	Rab GDP dissociation inhibitor alpha OS=Mus musculus OX=10090 GN=Gdi1 PE=1 SV=3	7	-1.55538	1.13255	0.165588	-0.530448	1.20775	1.31744	-0.562961	0.142089	-0.959689	0.219448	1.51949	0.173063	0.64394	0.191155	0.0151805	0.737039	0.132509
Eif5a	P63242	Eukaryotic translation initiation factor 5A-1 OS=Mus musculus OX=10090 GN=Eif5a PE=1 SV=2	5	1.84346	-3.37914	-2.30982	1.32501	-3.28995	-0.9639	1.50884	0.571033	2.06532	2.37782	-1.3438	2.49038	0.644015	0.191104	3.628	0.244972	0.610883
Tbc1d13	Q8R3D1	TBC1 domain family member 13 OS=Mus musculus OX=10090 GN=Tbc1d13 PE=1 SV=1	1	-0.456943	1.10807	-1.09272	-0.725894	-0.134353	2.53498	-0.240835	-2.82625	-0.639417	2.09104	0.395093	0.269349	0.644029	0.191094	0.334781	0.944458	0.0248172
Rbbp6	P97868	E3 ubiquitin-protein ligase RBBP6 OS=Mus musculus OX=10090 GN=Rbbp6 PE=1 SV=5	2	1.85454	-0.164584	-0.682571	0.0246766	0.216007	-0.53053	0.290707	-1.71963	1.18553	-1.01553	0.238888	0.284926	0.644353	0.190876	-0.223738	0.537386	-0.269713
Tax1bp3	Q9DBG9	Tax1-binding protein 3 OS=Mus musculus OX=10090 GN=Tax1bp3 PE=1 SV=1	4	0.325506	1.16311	0.1321	-0.431418	1.3102	1.33093	-1.94524	0.62344	-0.283346	-1.41267	-0.574981	0.113886	0.645206	0.190302	-0.75467	0.151615	-0.819258
Banf1	O54962	Barrier-to-autointegration factor OS=Mus musculus OX=10090 GN=Banf1 PE=1 SV=1	5	1.76957	-0.461024	-1.14832	0.0582297	-1.31634	-0.393618	0.222538	-1.12218	0.0894029	0.840825	0.0825389	0.29333	0.646534	0.189408	0.546995	0.930411	0.0313253
Hpf1	Q8CFE2	Histone PARylation factor 1 OS=Mus musculus OX=10090 GN=Hpf1 PE=1 SV=1	1	0.119508	0.331955	0.857003	0.0766232	0.833264	1.30445	-2.40354	-2.10833	-0.419437	-0.109111	1.41597	0.122988	0.647064	0.189053	-0.596229	0.435204	-0.361307
Grpel1	Q99LP6	GrpE protein homolog 1, mitochondrial OS=Mus musculus OX=10090 GN=Grpel1 PE=1 SV=1	10	1.93114	-1.97589	-1.15429	0.820151	-1.37447	-0.510216	2.06422	0.320969	1.80856	-0.0663877	-1.39272	1.30926	0.647583	0.188704	1.28158	0.672331	0.172417
Rfx1	P48377	MHC class II regulatory factor RFX1 OS=Mus musculus OX=10090 GN=Rfx1 PE=1 SV=2	1	-1.79907	0.0774003	0.986633	-0.872863	-1.33488	2.30132	1.33032	-1.34904	-0.291764	1.98171	-1.4804	0.151326	0.647904	0.188489	-0.897803	0.97414	-0.0113785
Tmem43	Q9DBS1	Transmembrane protein 43 OS=Mus musculus OX=10090 GN=Tmem43 PE=1 SV=1	4	0.510354	-0.882786	0.0393551	0.0716663	0.127576	-0.646203	1.03676	2.07259	-0.786487	-0.531368	-0.302683	0.0602662	0.647963	0.18845	-0.456381	0.803373	-0.0950828
Tuba1a	P68369	Tubulin alpha-1A chain OS=Mus musculus OX=10090 GN=Tuba1a PE=1 SV=1	1	-0.263142	0.448404	-1.63668	-0.776806	0.308628	0.247054	-0.538404	0.133851	0.0535453	2.15679	0.421344	0.117466	0.648391	0.188163	0.540739	0.191181	0.718554
Abi1	Q8CBW3	Abl interactor 1 OS=Mus musculus OX=10090 GN=Abi1 PE=1 SV=3	2	-0.371844	0.195925	-0.223499	-0.102407	-1.18578	0.294747	-0.306927	-0.0971033	1.24761	-0.750784	0.331159	0.0188315	0.648856	0.187852	0.340527	0.566967	0.246442
Lnpep	Q8C129	Leucyl-cystinyl aminopeptidase OS=Mus musculus OX=10090 GN=Lnpep PE=1 SV=1	9	-0.97687	0.120605	0.95104	-0.208002	1.3847	0.743813	-0.462234	-1.34227	-0.10368	0.26254	0.756895	0.147301	0.649209	0.187615	-0.0411744	0.852605	-0.069252
Ahsa2	Q8N9S3	Activator of 90 kDa heat shock protein ATPase homolog 2 OS=Mus musculus OX=10090 GN=Ahsa2 PE=1 SV=2	1	0.727105	0.095969	-0.387201	0.295184	1.43538	-0.154851	-0.0177275	-1.94162	0.632805	0.409258	-1.44227	0.042759	0.649375	0.187505	-0.612476	0.410167	-0.387039
Pard6b	Q9JK83	Partitioning defective 6 homolog beta OS=Mus musculus OX=10090 GN=Pard6b PE=1 SV=2	1	-0.351026	-0.335154	2.17957	-1.07372	1.5913	-3.02577	1.59163	-2.20977	-1.04134	4.17397	-5.3673	0.593945	0.649426	0.18747	-1.2904	0.540589	-0.267132
Dhrs4	Q99LB2	Dehydrogenase/reductase SDR family member 4 OS=Mus musculus OX=10090 GN=Dhrs4 PE=1 SV=3	8	1.29388	-0.396602	-1.2871	2.79545	1.03691	-1.1607	-0.785079	0.653504	0.779923	-1.96217	-1.726	0.522519	0.650745	0.186589	-0.139648	0.705016	-0.151801
Aldh4a1	Q8CHT0	Delta-1-pyrroline-5-carboxylate dehydrogenase, mitochondrial OS=Mus musculus OX=10090 GN=Aldh4a1 PE=1 SV=3	9	0.0235535	0.283258	0.356905	1.12053	0.688978	-0.465551	0.323325	-0.471422	-0.371806	-1.01977	0.243144	0.222894	0.650913	0.186477	-0.704872	0.105741	-0.975756
Ap3b1	Q9Z1T1	AP-3 complex subunit beta-1 OS=Mus musculus OX=10090 GN=Ap3b1 PE=1 SV=2	9	0.457095	0.128065	-0.698859	0.961938	-0.90023	-0.106716	1.09241	0.771324	1.24747	-0.472638	-1.18399	0.299546	0.653051	0.185053	0.0212777	0.865561	0.0627022
Fyn	P39688	Tyrosine-protein kinase Fyn OS=Mus musculus OX=10090 GN=Fyn PE=1 SV=4	1	1.02805	-0.515477	-0.354481	0.361562	0.343893	0.0639578	0.239237	-0.774645	0.108282	0.122264	-0.592293	0.646046	0.653175	0.184971	0.112475	0.52595	0.279055
Pfdn2	O70591	Prefoldin subunit 2 OS=Mus musculus OX=10090 GN=Pfdn2 PE=1 SV=2	2	0.0864765	0.136165	-0.350411	0.742202	-0.00569424	0.69301	-0.763756	0.855079	0.439641	-0.44653	-2.23548	0.257181	0.65358	0.184701	-0.089921	0.726276	-0.138898
H1-2	P15864	Histone H1.2 OS=Mus musculus OX=10090 GN=H1-2 PE=1 SV=2	4	1.96273	-4.70116	-3.0526	3.32486	-3.19252	-3.7128	0.802469	2.8719	3.02532	0.105998	-3.38225	1.85757	0.654312	0.184215	4.54154	0.338619	0.470289
Mrps23	Q8VE22	28S ribosomal protein S23, mitochondrial OS=Mus musculus OX=10090 GN=Mrps23 PE=1 SV=1	5	0.310152	1.62727	-0.0264683	-0.341806	0.699519	1.06386	0.0558262	-1.88441	0.696898	-1.34651	-0.184828	0.067521	0.65492	0.183812	-1.07582	0.16312	-0.787494
Hnrnph1	O35737	Heterogeneous nuclear ribonucleoprotein H OS=Mus musculus OX=10090 GN=Hnrnph1 PE=1 SV=3	15	-0.720642	0.369068	-0.0918243	-0.647185	0.424298	1.4228	-0.584148	-0.696578	-0.869454	0.538046	1.60334	0.0118994	0.655231	0.183606	0.0125583	0.707495	0.150277
Thtpa	Q8JZL3	Thiamine-triphosphatase OS=Mus musculus OX=10090 GN=Thtpa PE=1 SV=3	1	-0.477842	0.477796	-0.0632238	0.792042	0.196605	-0.890629	0.811634	0.941922	0.470814	-0.207446	-1.56996	0.557547	0.65644	0.182805	0.194908	0.922691	0.0349437
Nhlrc2	Q8BZW8	NHL repeat-containing protein 2 OS=Mus musculus OX=10090 GN=Nhlrc2 PE=1 SV=1	6	0.46722	-0.162301	0.0535224	-0.0456637	-0.447385	0.896823	0.882521	-0.940075	-0.243795	-0.274306	0.167305	0.364906	0.657312	0.182228	-0.312573	0.215613	-0.666325
Cdc16	Q8R349	Cell division cycle protein 16 homolog OS=Mus musculus OX=10090 GN=Cdc16 PE=1 SV=1	2	0.460987	-0.0814419	-0.598859	0.574203	-0.182659	-0.206814	0.153106	0.395809	0.00518648	0.840898	-0.537738	0.0666657	0.658006	0.18177	0.281939	0.588112	0.23054
Prpf40a	Q9R1C7	Pre-mRNA-processing factor 40 homolog A OS=Mus musculus OX=10090 GN=Prpf40a PE=1 SV=1	2	-0.0504526	0.148802	-0.927282	0.489884	0.385226	-1.49741	0.784218	1.92744	1.09649	0.0262133	-2.47043	0.488008	0.658159	0.181669	0.611803	0.731999	0.13549
Cmpk1	Q9DBP5	UMP-CMP kinase OS=Mus musculus OX=10090 GN=Cmpk1 PE=1 SV=1	3	0.339034	-0.701022	-0.939328	0.376686	-0.950702	-0.53313	0.323638	1.61241	1.51085	-0.542639	-0.00970768	0.596276	0.658815	0.181236	1.45159	0.195349	0.709188
Efnb3	O35393	Ephrin-B3 OS=Mus musculus OX=10090 GN=Efnb3 PE=1 SV=1	2	0.373298	0.751701	-1.92744	2.16013	1.6567	-0.810809	-1.63784	1.95941	1.64572	-2.13442	-1.03473	0.0496474	0.658916	0.18117	-0.0678038	0.795958	-0.0991098
Cox7a2l	Q61387	Cytochrome c oxidase subunit 7A-related protein, mitochondrial OS=Mus musculus OX=10090 GN=Cox7a2l PE=1 SV=1	5	0.564305	-0.861674	-0.113789	0.521793	-0.0658162	0.108851	-0.35063	-0.272352	-0.43055	0.506906	-0.311957	0.135306	0.659003	0.181113	-0.178366	0.982131	-0.00783076
Ints7	Q7TQK1	Integrator complex subunit 7 OS=Mus musculus OX=10090 GN=Ints7 PE=1 SV=1	1	-0.0581617	-0.923996	0.644205	0.384455	0.276229	0.21345	-0.49095	0.261613	0.3083	-1.29181	1.12684	0.303001	0.660177	0.180339	0.343118	0.774703	0.110865
Rrbp1	Q99PL5	Ribosome-binding protein 1 OS=Mus musculus OX=10090 GN=Rrbp1 PE=1 SV=2	41	1.25297	-3.56672	-0.508158	1.21505	-3.02531	-0.311352	1.53597	-0.592971	1.04046	2.01352	-0.842825	0.960009	0.660788	0.179938	0.731901	0.38895	0.410106
Nudt13	Q8JZU0	NAD(P)H pyrophosphatase NUDT13, mitochondrial OS=Mus musculus OX=10090 GN=Nudt13 PE=1 SV=2	1	-0.746176	3.59255	-2.04997	-0.938754	0.718658	-3.40744	1.18256	0.980272	0.249185	-0.509859	-1.56745	0.636128	0.660954	0.179829	0.61584	0.772715	0.111981
Cirbp	P60824	Cold-inducible RNA-binding protein OS=Mus musculus OX=10090 GN=Cirbp PE=1 SV=1	3	-0.204579	0.235645	-0.935496	1.51131	1.45031	-1.53959	-0.824817	2.53151	1.07053	-2.38186	-0.538532	0.517323	0.661357	0.179564	0.470576	0.728007	0.137865
Aldh1a2	Q62148	Retinal dehydrogenase 2 OS=Mus musculus OX=10090 GN=Aldh1a2 PE=1 SV=2	9	-1.45295	1.14363	-0.0253185	-0.746715	1.70573	0.224466	-0.00501739	-0.116831	-0.188346	-0.586212	1.38929	0.135043	0.661787	0.179282	-0.12727	0.782819	-0.106338
Sarnp	Q9D1J3	SAP domain-containing ribonucleoprotein OS=Mus musculus OX=10090 GN=Sarnp PE=1 SV=3	4	0.926867	-1.48948	-1.33397	0.692089	-0.762853	-1.43057	0.652566	2.46093	1.08657	-1.19902	-0.573627	1.27883	0.66189	0.179214	1.59044	0.402585	0.395142
Nubp1	Q9R060	Cytosolic Fe-S cluster assembly factor NUBP1 OS=Mus musculus OX=10090 GN=Nubp1 PE=1 SV=1	1	-0.719086	0.0128096	1.05185	-0.0335745	0.523096	1.42106	-0.295093	-0.278127	-0.8138	-0.177756	0.308635	0.231951	0.661905	0.179204	-0.240751	0.515987	-0.287361
Tmem143	Q8VD26	Transmembrane protein 143 OS=Mus musculus OX=10090 GN=Tmem143 PE=1 SV=1	4	-0.0990089	0.994677	-0.36699	-0.0780664	-0.0873079	0.193204	1.91619	-0.580502	0.907869	-1.10253	-0.490654	0.156578	0.662076	0.179092	-0.436569	0.460453	-0.336815
Ccdc25	Q78PG9	Coiled-coil domain-containing protein 25 OS=Mus musculus OX=10090 GN=Ccdc25 PE=1 SV=1	1	0.849057	-1.31032	-1.44137	0.0814131	-1.7966	-0.304668	1.29727	1.89641	-0.716068	1.44868	-0.236218	1.19869	0.662111	0.179069	1.91655	0.261762	0.582094
Nfia	Q02780	Nuclear factor 1 A-type OS=Mus musculus OX=10090 GN=Nfia PE=1 SV=1	2	-0.605332	-1.34684	-0.180123	0.694727	-2.03813	0.188999	-0.280714	-0.902106	0.0203685	2.70318	1.2099	0.559474	0.662183	0.179022	1.22046	0.188609	0.724437
P33monox	Q9DBN4	Putative monooxygenase p33MONOX OS=Mus musculus OX=10090 GN=P33monox PE=1 SV=1	1	-0.693427	-1.09747	1.14009	0.456713	-0.210329	0.252899	-0.236705	-0.506861	1.96517	-0.0586378	-0.971796	0.714712	0.663139	0.178395	0.410678	0.74899	0.125524
Vamp8	O70404	Vesicle-associated membrane protein 8 OS=Mus musculus OX=10090 GN=Vamp8 PE=1 SV=1	1	-1.04337	0.426824	1.33819	0.530406	0.776811	0.728608	0.0585374	-0.0401058	-0.760632	-1.26087	0.118646	0.202683	0.663164	0.178379	-0.827193	0.343246	-0.464395
Myo1f	P70248	Unconventional myosin-If OS=Mus musculus OX=10090 GN=Myo1f PE=1 SV=1	1	0.831299	-0.828631	-0.306927	0.781843	-0.521959	-0.130423	0.454953	0.00605157	0.423445	0.679682	-1.32536	0.469192	0.663675	0.178045	0.521675	0.946228	0.024004
Clybl	Q8R4N0	Citramalyl-CoA lyase, mitochondrial OS=Mus musculus OX=10090 GN=Clybl PE=1 SV=2	11	1.79646	-0.601488	-2.41396	2.56267	-0.181692	-1.99474	0.783593	-0.0828462	1.41534	-2.41136	-1.68561	0.902438	0.664766	0.177331	-0.282739	0.850609	-0.0702699
Hspa9	P38647	Stress-70 protein, mitochondrial OS=Mus musculus OX=10090 GN=Hspa9 PE=1 SV=3	39	1.1901	-1.63409	-1.0025	0.570392	-1.28523	-1.26123	2.34065	0.785914	1.14934	-0.257643	-0.245463	0.657078	0.665901	0.176591	1.27272	0.3594	0.444422
Nebl	Q0II04	Nebulette OS=Mus musculus OX=10090 GN=Nebl PE=1 SV=1	30	1.77179	-1.03672	-1.69799	1.19777	-1.20048	-0.340649	1.12519	0.354069	2.89318	-0.764504	-1.4355	1.42899	0.666101	0.17646	0.831498	0.701485	0.153982
Afp	P02772	Alpha-fetoprotein OS=Mus musculus OX=10090 GN=Afp PE=2 SV=1	18	-3.3884	-2.56376	1.2465	-4.26631	-7.63983	8.17293	6.10684	-10.3089	-7.23859	7.74412	-2.39557	3.48402	0.666557	0.176162	-2.25332	0.771153	-0.11286
P4ha1	Q60715	Prolyl 4-hydroxylase subunit alpha-1 OS=Mus musculus OX=10090 GN=P4ha1 PE=1 SV=2	7	-1.63176	-0.674606	2.4264	-2.55119	-0.680392	0.833577	0.108395	-0.862898	-1.54192	2.79071	-0.0232562	0.388607	0.666594	0.176139	0.231529	0.974755	0.0111044
Synm	Q70IV5	Synemin OS=Mus musculus OX=10090 GN=Synm PE=1 SV=2	1	0.756674	0.177353	-0.706905	1.01715	0.0872429	-0.853503	1.28893	0.117331	-0.418586	0.124917	-1.57031	0.374845	0.666872	0.175958	-0.327981	0.425641	-0.370956
Trim25	Q61510	E3 ubiquitin/ISG15 ligase TRIM25 OS=Mus musculus OX=10090 GN=Trim25 PE=1 SV=2	4	1.87526	-1.46178	-2.73683	2.02918	-3.2019	-0.0926076	1.45558	-0.41823	3.17518	0.44341	-4.22852	2.14327	0.667395	0.175617	1.47437	0.818914	0.0867618
Nnt	Q61941	NAD(P) transhydrogenase, mitochondrial OS=Mus musculus OX=10090 GN=Nnt PE=1 SV=2	3	0.932177	-0.278588	-0.973834	0.522412	-0.533692	-0.51173	1.41575	-0.0540357	0.74774	-0.425082	-0.402855	0.283929	0.667451	0.175581	0.0501427	0.902423	0.04459
Zbed3	Q9D0L1	Zinc finger BED domain-containing protein 3 OS=Mus musculus OX=10090 GN=Zbed3 PE=1 SV=1	1	-0.883492	-0.360333	1.91903	-1.78148	0.48847	1.29762	-1.12196	-0.652643	-0.914055	1.45972	0.699238	0.0435867	0.667454	0.175579	0.383631	0.940429	0.0266739
Tmod1	P49813	Tropomodulin-1 OS=Mus musculus OX=10090 GN=Tmod1 PE=1 SV=2	15	0.202128	-1.11235	-0.296819	0.211084	-0.786971	-1.06338	1.34636	0.682458	0.488884	0.536348	-1.18139	0.00887578	0.667562	0.175508	0.809435	0.422151	0.374532
Cpox	P36552	Oxygen-dependent coproporphyrinogen-III oxidase, mitochondrial OS=Mus musculus OX=10090 GN=Cpox PE=1 SV=2	6	1.24267	-0.716917	-1.26122	0.0987882	-0.0171079	-0.195104	0.315259	0.0759382	0.891016	0.379855	0.226553	0.757757	0.667664	0.175442	1.02012	0.384208	0.415434
Dnajc19	Q9CQV7	Mitochondrial import inner membrane translocase subunit TIM14 OS=Mus musculus OX=10090 GN=Dnajc19 PE=1 SV=3	2	0.885696	-0.740112	-0.978682	0.275105	-0.586287	-1.06492	1.94891	1.08897	0.851081	-0.830808	-0.156945	0.584522	0.668047	0.175193	1.08718	0.506449	0.295465
Tspo	P50637	Translocator protein OS=Mus musculus OX=10090 GN=Tspo PE=1 SV=1	1	1.3776	0.12889	-0.0992824	1.05392	0.72305	0.0270783	-1.2134	-0.301016	-0.390796	-1.28507	-0.740894	0.246174	0.668418	0.174952	-0.694735	0.056901	-1.24488
Flnb	Q80X90	Filamin-B OS=Mus musculus OX=10090 GN=Flnb PE=1 SV=3	40	-0.241905	0.398083	0.243358	0.220841	-1.93747	0.273453	0.672806	-0.872071	1.31862	0.444963	-0.0176061	0.00378856	0.668554	0.174863	-0.0296795	0.885764	-0.052682
Purb	O35295	Transcriptional activator protein Pur-beta OS=Mus musculus OX=10090 GN=Purb PE=1 SV=3	5	0.428686	0.173197	-0.298446	0.122086	0.845579	-0.650338	0.948167	0.90311	-1.00736	-1.09424	-0.585962	0.310635	0.66864	0.174807	-0.969859	0.385951	-0.413468
Faf2	Q3TDN2	FAS-associated factor 2 OS=Mus musculus OX=10090 GN=Faf2 PE=1 SV=2	4	-1.66243	0.174737	0.769153	0.652945	0.234523	-0.963086	0.47907	0.931356	-1.24827	-0.59048	2.24257	0.182059	0.668648	0.174802	-0.0042993	0.627701	-0.202247
Tpt1	P63028	Translationally-controlled tumor protein OS=Mus musculus OX=10090 GN=Tpt1 PE=1 SV=1	4	0.157451	-3.68246	-1.53701	-0.654819	-3.64586	-0.888974	1.15555	0.399792	2.3382	4.59543	0.767657	0.765118	0.669034	0.174551	3.08994	0.0519876	1.2841
Kif11	Q6P9P6	Kinesin-like protein KIF11 OS=Mus musculus OX=10090 GN=Kif11 PE=1 SV=1	1	1.10847	-1.81702	-1.19917	0.500173	-1.22799	-1.67626	2.18347	2.20147	0.501869	1.0927	-2.26833	0.835263	0.669428	0.174296	1.99646	0.484689	0.314537
Sytl4	Q9R0Q1	Synaptotagmin-like protein 4 OS=Mus musculus OX=10090 GN=Sytl4 PE=1 SV=1	1	0.0583137	1.05987	-0.71486	0.815205	0.971124	1.16107	-1.05962	0.662846	-0.64688	-1.08905	-0.535077	0.834851	0.669951	0.173957	-0.649292	0.424611	-0.372009
Ppif	Q99KR7	Peptidyl-prolyl cis-trans isomerase F, mitochondrial OS=Mus musculus OX=10090 GN=Ppif PE=1 SV=1	13	2.39728	-0.677645	-2.01784	1.83096	-0.298485	-0.950859	1.46809	-0.0519334	1.07951	-1.551	-1.27147	1.26245	0.670143	0.173832	0.0159419	0.799874	0.0969783
Hspe1	Q64433	10 kDa heat shock protein, mitochondrial OS=Mus musculus OX=10090 GN=Hspe1 PE=1 SV=2	8	2.55666	-1.89793	-2.37283	2.70702	-0.15741	-2.25879	0.659441	1.0315	1.48226	-0.917407	-0.897079	2.14895	0.670201	0.173795	1.96514	0.642392	0.1922
Vdac2	Q60930	Voltage-dependent anion-selective channel protein 2 OS=Mus musculus OX=10090 GN=Vdac2 PE=1 SV=2	12	1.03639	-1.173	-1.49973	1.88008	-0.515718	-2.22456	0.93992	2.27362	0.716756	-0.963232	0.462211	1.3851	0.670508	0.173596	1.76248	0.308033	0.511402
Znf532	Q6NXK2	Zinc finger protein 532 OS=Mus musculus OX=10090 GN=Znf532 PE=1 SV=1	1	2.92713	-0.651418	-0.962924	1.20976	-0.481285	-1.31806	0.13801	-1.18197	0.82188	-0.991242	-2.34175	0.47978	0.670583	0.173548	-0.435189	0.342953	-0.464765
Mtrex	Q9CZU3	Exosome RNA helicase MTR4 OS=Mus musculus OX=10090 GN=Mtrex PE=1 SV=1	8	1.77955	-0.554579	-0.571641	0.354074	-0.368406	-0.529667	0.154504	-0.417202	0.737786	0.505315	-0.956176	0.447628	0.670913	0.173334	0.598636	0.768118	0.114572
Eml2	Q7TNG5	Echinoderm microtubule-associated protein-like 2 OS=Mus musculus OX=10090 GN=Eml2 PE=1 SV=1	12	-0.413929	-0.3635	-0.278129	-0.0527579	0.837633	-0.627151	-0.781041	0.922284	-0.27447	-0.582886	0.662825	0.0235456	0.670949	0.17331	0.557677	0.269154	0.569998
Eif6	O55135	Eukaryotic translation initiation factor 6 OS=Mus musculus OX=10090 GN=Eif6 PE=1 SV=2	2	1.49277	-1.13549	-1.78437	-1.24691	0.176278	0.847497	0.0982124	-0.118684	-0.0641098	1.42533	0.539361	1.27274	0.671017	0.173266	1.37312	0.37199	0.429469
Nfyc	P70353	Nuclear transcription factor Y subunit gamma OS=Mus musculus OX=10090 GN=Nfyc PE=1 SV=2	1	-0.788923	0.398708	-0.761482	-0.0979028	-0.76312	-0.662421	1.05108	0.111696	1.86055	-0.104728	0.300082	0.38132	0.671962	0.172655	0.967371	0.197004	0.705526
Hacd3	Q8K2C9	Very-long-chain (3R)-3-hydroxyacyl-CoA dehydratase 3 OS=Mus musculus OX=10090 GN=Hacd3 PE=1 SV=2	4	-0.137836	-0.9329	0.665897	0.878582	0.373209	-1.68501	1.51874	0.138253	0.664019	0.0746364	-1.85644	0.763732	0.672673	0.172196	0.244281	0.890628	0.0503037
Gpihbp1	Q9D1N2	Glycosylphosphatidylinositol-anchored high density lipoprotein-binding protein 1 OS=Mus musculus OX=10090 GN=Gpihbp1 PE=1 SV=1	1	1.20742	-0.549502	-0.898057	0.709901	0.0170959	-0.207009	0.220702	-1.09982	1.23748	-0.0763853	-0.695392	0.668401	0.672985	0.171995	0.163613	0.926917	0.0329591
Stx12	Q9ER00	Syntaxin-12 OS=Mus musculus OX=10090 GN=Stx12 PE=1 SV=1	6	0.346095	-0.71922	-0.396501	0.688913	0.780885	-1.80261	0.729826	1.65848	-0.021042	-0.519048	0.0548664	1.10587	0.673388	0.171735	0.413413	0.414527	0.382447
Emc7	Q9EP72	ER membrane protein complex subunit 7 OS=Mus musculus OX=10090 GN=Emc7 PE=1 SV=1	3	-0.687643	-0.788847	-0.0887244	-1.0246	-0.880344	-0.377543	1.43887	1.41073	1.02141	0.841657	0.697275	0.0587	0.673623	0.171583	1.61918	0.00204738	2.6888
Syngr1	O55100	Synaptogyrin-1 OS=Mus musculus OX=10090 GN=Syngr1 PE=1 SV=2	1	-2.86578	0.29343	1.90519	-0.181963	0.96378	1.5572	-0.843802	-0.148584	-0.181054	-1.08723	1.31395	0.0974786	0.674285	0.171156	-0.458249	0.886658	-0.0522439
Syk	P48025	Tyrosine-protein kinase SYK OS=Mus musculus OX=10090 GN=Syk PE=1 SV=2	1	-0.0850314	0.462605	-1.25199	0.454788		-0.0410157	-2.83859	-0.628736	0.686065	0.340605	1.17479	0.0440157	0.674625	0.170938	0.598366	0.318617	0.496731
Ankmy2	Q3TPE9	Ankyrin repeat and MYND domain-containing protein 2 OS=Mus musculus OX=10090 GN=Ankmy2 PE=1 SV=1	1	0.98242	-0.666639	-1.21992	-0.234662	-0.243921	1.09168	-0.564303	0.928827	1.29842	0.114546	-1.40424	0.427347	0.674683	0.1709	1.18833	0.577464	0.238475
Mcur1	Q9CXD6	Mitochondrial calcium uniporter regulator 1 OS=Mus musculus OX=10090 GN=Mcur1 PE=1 SV=1	4	1.68912	-1.20285	-1.57824	1.63141	-0.866345	-1.11635	0.992161	1.45372	2.01462	-1.57384	-1.6045	1.26576	0.675415	0.17043	1.14278	0.772908	0.111872
Ctcf	Q61164	Transcriptional repressor CTCF OS=Mus musculus OX=10090 GN=Ctcf PE=1 SV=2	1	0.758081	-1.98704	-0.487482	2.18226	-0.527401	-2.2065	0.531506	-0.128353	1.24138	0.193681	-0.847768	0.489534	0.675451	0.170406	0.520145	0.450419	0.346383
Phkb	Q7TSH2	Phosphorylase b kinase regulatory subunit beta OS=Mus musculus OX=10090 GN=Phkb PE=1 SV=1	1	0.467838	-0.255651	0.0312953	0.322617	-0.626702	-0.0877699	1.89475	-0.860519	-0.756091	1.19425	-1.37166	0.0861282	0.676501	0.169731	-0.8396	0.477361	-0.321153
Ankfy1	Q810B6	Rabankyrin-5 OS=Mus musculus OX=10090 GN=Ankfy1 PE=1 SV=2	1	-0.89748	1.03911	-0.28399	0.0558205	0.537581	0.418617	-0.272026	0.394769	0.665561	0.652172	-1.95503	0.521208	0.676503	0.16973	0.80746	0.98876	0.00490921
Yy1	Q00899	Transcriptional repressor protein YY1 OS=Mus musculus OX=10090 GN=Yy1 PE=1 SV=1	1	1.59294	-0.594948	-0.712951	1.19153	0.220869	0.221348	-0.0097442	-0.453397	0.947678	-1.43027	-1.67131	0.816057	0.676516	0.169722	-0.346885	0.464094	-0.333394
Mrs2	Q5NCE8	Magnesium transporter MRS2 homolog, mitochondrial OS=Mus musculus OX=10090 GN=Mrs2 PE=2 SV=2	2	-0.863926	1.23043	0.0235219	0.110153	-0.337675	0.147447	2.0156	0.155251	-0.706205	0.655156	-2.0235	0.105278	0.676679	0.169617	-0.298999	0.509829	-0.292575
Mrpl22	Q8BU88	39S ribosomal protein L22, mitochondrial OS=Mus musculus OX=10090 GN=Mrpl22 PE=1 SV=1	3	0.150997	1.95564	-0.466152	-0.955633	0.630242	0.640292	0.523195	-0.749203	-0.357602	-0.191592	-0.322557	0.425722	0.676783	0.169551	-0.491076	0.187765	-0.726385
L2hgdh	Q91YP0	L-2-hydroxyglutarate dehydrogenase, mitochondrial OS=Mus musculus OX=10090 GN=L2hgdh PE=1 SV=1	1	0.128976	0.395071	0.204804	0.99752	0.456079	0.883318	-0.596735	0.338217	0.0168265	-1.31327	-1.08004	0.464894	0.67704	0.169386	-0.736411	0.180435	-0.74368
Copg2	Q9QXK3	Coatomer subunit gamma-2 OS=Mus musculus OX=10090 GN=Copg2 PE=1 SV=1	6	-0.937074	0.361784	1.30779	0.0803693	0.560218	0.998661	0.376654	-1.68663	-0.881008	-0.55724	1.28165	0.106653	0.67808	0.168719	-1.08091	0.478403	-0.320206
Pdpk1	Q9Z2A0	3-phosphoinositide-dependent protein kinase 1 OS=Mus musculus OX=10090 GN=Pdpk1 PE=1 SV=2	2	-0.616428	-0.97174	0.929257	0.245601	-0.195743	-0.330168	0.32446	-0.0639611	0.788387	1.57427	-1.18392	0.641357	0.678284	0.168589	0.978641	0.584483	0.233228
Lbp	Q61805	Lipopolysaccharide-binding protein OS=Mus musculus OX=10090 GN=Lbp PE=1 SV=2	1	-1.28953	0.0386867	0.603395	-0.328032	-0.985054	1.18932	0.552808	-1.35937	-0.83432	1.80125	1.34393	0.0737015	0.678933	0.168173	0.216119	0.680635	0.167086
Mtatp8	P03930	ATP synthase protein 8 OS=Mus musculus OX=10090 GN=Mtatp8 PE=1 SV=1	4	0.828703	-0.804201	-0.473753	1.43958	-0.394985	-1.66202	1.87482	1.28614	-0.247367	-1.86258	-0.960148	0.996048	0.679317	0.167927	-0.130005	0.752957	-0.12323
Ranbp2	Q9ERU9	E3 SUMO-protein ligase RanBP2 OS=Mus musculus OX=10090 GN=Ranbp2 PE=1 SV=2	7	0.60356	-1.16414	-0.0889228	0.0971181	-0.394119	0.355214	-0.101527	0.443659	0.817571	0.217396	0.326958	0.0867183	0.679472	0.167828	0.474231	0.20384	0.690711
Cat	P24270	Catalase OS=Mus musculus OX=10090 GN=Cat PE=1 SV=4	17	0.28748	-0.980603	-1.01879	0.155945	-0.848992	-1.04164	0.436824	0.0242666	0.64467	-0.343976	1.25348	0.634079	0.679526	0.167794	1.31507	0.139333	0.855947
Atp2a2	O55143-2	Isoform 2 of Sarcoplasmic/endoplasmic reticulum calcium ATPase 2 OS=Mus musculus OX=10090 GN=Atp2a2	1	-0.691905	0.92018	-0.2274	0.0716441	0.661526	-0.860709	1.31704	0.887746	-1.21349	0.108446	-0.100634	0.593986	0.679596	0.167749	0.231307	0.907266	0.0422652
Selenoh	Q3UQA7	Selenoprotein H OS=Mus musculus OX=10090 GN=Selenoh PE=1 SV=2	1	0.442317	0.624204	-0.647742	0.920386	1.40246	-0.673604	0.0303685	0.332154	1.2315	-1.485	-2.33742	0.0330603	0.679627	0.167729	-1.01874	0.52172	-0.282562
Cul3	Q9JLV5	Cullin-3 OS=Mus musculus OX=10090 GN=Cul3 PE=1 SV=1	4	-0.678373	-0.0531965	0.0344833	-0.170458	0.101352	-0.747621	0.532798	-0.0896344	1.15437	1.46861	-0.337576	0.0186438	0.67974	0.167657	0.585564	0.223247	0.651213
Ddx42	Q810A7	ATP-dependent RNA helicase DDX42 OS=Mus musculus OX=10090 GN=Ddx42 PE=1 SV=3	7	-0.698057	-0.197514	1.11532	0.078564	0.323444	-1.13215	-0.0139738	0.392871	0.609037	0.093095	0.0256242	0.229809	0.679901	0.167554	0.440497	0.684375	0.164706
Sptlc2	P97363	Serine palmitoyltransferase 2 OS=Mus musculus OX=10090 GN=Sptlc2 PE=1 SV=2	1	-0.410973	0.439211	-0.21868	-1.82018	-0.107272	1.97212	1.52703	-0.397039	-0.336071	0.147024	-0.0132895	0.928557	0.679961	0.167516	0.0439995	0.757344	0.120707
Dock4	P59764	Dedicator of cytokinesis protein 4 OS=Mus musculus OX=10090 GN=Dock4 PE=1 SV=1	1	1.35422	-0.552608	-1.80657	2.16742	-1.81625	-1.00919	1.77537	-0.0384452	2.53846	-2.14183	-2.6045	0.935699	0.680185	0.167373	-0.537531	0.89212	-0.0495766
Lbr	Q3U9G9	Delta(14)-sterol reductase LBR OS=Mus musculus OX=10090 GN=Lbr PE=1 SV=2	7	0.763077	-1.04234	-0.542986	1.16065	-0.857235	-0.676659	0.554873	1.87167	-0.141841	-0.244309	-0.348618	0.482093	0.680217	0.167353	0.349911	0.502406	0.298945
Rab11fip5	Q8R361	Rab11 family-interacting protein 5 OS=Mus musculus OX=10090 GN=Rab11fip5 PE=1 SV=2	6	-1.3477	0.625783	0.940755	0.678215	1.75165	2.15679	-2.06662	0.17881	-0.358854	-1.96509	-0.0615587	0.589147	0.680469	0.167192	-0.83599	0.484944	-0.314308
Ubtf	P25976	Nucleolar transcription factor 1 OS=Mus musculus OX=10090 GN=Ubtf PE=1 SV=1	4	1.45847	-0.196778	-1.37767	0.895195	0.095302	-0.125018	0.264267	-0.611744	0.182737	-0.371008	-0.237963	0.376563	0.680612	0.167101	-0.107707	0.770135	-0.113433
Arid2	E9Q7E2	AT-rich interactive domain-containing protein 2 OS=Mus musculus OX=10090 GN=Arid2 PE=1 SV=1	1	-1.778	2.13701	0.0643717	0.0174625	0.647268	1.32997	0.319305	-0.366227	-0.865597	-0.351631	-0.830061	0.418915	0.68099	0.166859	-0.662516	0.473434	-0.324741
Cfl1	P18760	Cofilin-1 OS=Mus musculus OX=10090 GN=Cfl1 PE=1 SV=3	13	1.31713	-3.93717	-2.20828	1.11167	-4.32792	-2.34201	3.31	2.44666	3.02613	1.77681	-0.594386	1.59311	0.681085	0.166799	4.32001	0.0960434	1.01753
Rap1a	P62835	Ras-related protein Rap-1A OS=Mus musculus OX=10090 GN=Rap1a PE=1 SV=1	2	0.971405	-1.11305	-1.28632	0.359266	-0.643106	-0.957712	0.665039	-0.301052	0.261799	0.756061	0.406197	0.971127	0.681337	0.166638	1.44704	0.303692	0.517567
Sec63	Q8VHE0	Translocation protein SEC63 homolog OS=Mus musculus OX=10090 GN=Sec63 PE=1 SV=4	5	0.53342	-0.212757	-0.376548	-0.0961753	-0.84956	0.129902	0.114819	1.55478	-0.288058	-0.0468959	0.464457	0.222079	0.68137	0.166617	0.421538	0.450821	0.345996
Epm2aip1	Q8VEH5	EPM2A-interacting protein 1 OS=Mus musculus OX=10090 GN=Epm2aip1 PE=1 SV=1	2	-0.644685	0.839903	0.342892	-1.02003	1.31964	2.00488	-0.0502252	-0.245676	-0.866463	-0.664456	0.260007	0.291816	0.681463	0.166558	-0.797958	0.287372	-0.541555
Rpl30	P62889	60S ribosomal protein L30 OS=Mus musculus OX=10090 GN=Rpl30 PE=1 SV=2	9	-2.23349	-0.711506	0.749998	-0.0797744	-0.760488	-0.239782	-0.561254	1.18897	0.439092	2.07156	0.273015	0.310988	0.683497	0.165263	1.52554	0.104041	0.982796
Poldip2	Q91VA6	Polymerase delta-interacting protein 2 OS=Mus musculus OX=10090 GN=Poldip2 PE=1 SV=1	2	-0.534954	-0.74622	1.09923	1.8406	0.26621	-0.780723	-0.148661	0.536174	1.51316	-0.61158	-2.30913	0.593729	0.683626	0.165182	0.497251	0.890697	0.0502702
Ndufa5	Q9CPP6	NADH dehydrogenase [ubiquinone] 1 alpha subcomplex subunit 5 OS=Mus musculus OX=10090 GN=Ndufa5 PE=1 SV=3	8	2.13167	-1.72219	-1.62151	2.22211	-0.749518	-2.08137	1.7694	0.669089	1.18998	-1.09465	-1.29103	2.13145	0.684685	0.164509	1.40873	0.841367	0.0750145
Galk2	Q68FH4	N-acetylgalactosamine kinase OS=Mus musculus OX=10090 GN=Galk2 PE=1 SV=1	3	-0.634234	0.656899	-0.167431	0.458134	1.36246	1.28735	-1.73314	0.529256	0.40233	-1.11598	0.0521417	1.04017	0.684844	0.164408	0.394667	0.978818	0.00929809
Slain2	Q8CI08-2	Isoform 2 of SLAIN motif-containing protein 2 OS=Mus musculus OX=10090 GN=Slain2	5	-0.498872	-0.167814	1.68826	-0.749989	0.518301	-0.4818	0.826005	0.589381	-1.69983	0.115823	0.386086	0.186065	0.685025	0.164294	0.418769	0.584162	0.233467
Rbck1	Q9WUB0	RanBP-type and C3HC4-type zinc finger-containing protein 1 OS=Mus musculus OX=10090 GN=Rbck1 PE=1 SV=2	1	-0.912757	0.982787	0.20983	0.432758	0.935701	1.34625	-1.02532	-0.792399	0.561921	-0.34701	-0.674386	0.474399	0.685398	0.164057	-0.720528	0.51906	-0.284782
Atp5f1e	P56382	ATP synthase subunit epsilon, mitochondrial OS=Mus musculus OX=10090 GN=Atp5f1e PE=1 SV=2	3	1.08609	-0.344167	-0.627496	2.0708	0.497911	-1.42343	0.652742	1.71472	-1.48533	-2.33413	-0.169208	0.919494	0.685526	0.163976	-0.4831	0.615543	-0.210741
Gsr	P47791	Glutathione reductase, mitochondrial OS=Mus musculus OX=10090 GN=Gsr PE=1 SV=3	5	-0.2716	0.352303	-0.717114	-0.0990263	-0.388458	-1.26112	0.137773	-0.0703365	1.81607	0.937727	0.616375	0.0278577	0.686392	0.163428	1.04865	0.108262	0.965524
Prep	Q9QUR6	Prolyl endopeptidase OS=Mus musculus OX=10090 GN=Prep PE=1 SV=1	21	-0.260811	-1.26023	0.746233	-0.39056	-2.19977	-0.105116	0.275402	0.287914	0.605631	1.6348	0.99627	0.0129726	0.686499	0.16336	1.06176	0.113082	0.946606
Ireb2	Q811J3	Iron-responsive element-binding protein 2 OS=Mus musculus OX=10090 GN=Ireb2 PE=1 SV=2	1	0.843408	-0.150078	-0.335641	1.0728	-0.244844	0.336142	0.0851187	-0.0209234	-0.617752	-0.694537	0.0535751	0.360708	0.686506	0.163356	-0.16926	0.304214	-0.516821
Snx7	Q9CY18	Sorting nexin-7 OS=Mus musculus OX=10090 GN=Snx7 PE=1 SV=1	1	0.85181	-1.03088	-1.59651	0.930317	-1.27431	-0.455073	-0.166649	1.15067	0.514029	-0.149386	1.0101	0.720018	0.687251	0.162884	1.79294	0.145598	0.836844
Mtln	Q8BT35	Mitoregulin OS=Mus musculus OX=10090 GN=Mtln PE=1 SV=1	1	2.54767	-0.888374	-1.23227	0.0923475	-0.0454262	-1.80598	0.344261	-0.347557	0.0383948	-0.299635	-0.19054	0.911834	0.687901	0.162474	0.643286	0.749659	0.125136
Gbp5	Q8CFB4	Guanylate-binding protein 5 OS=Mus musculus OX=10090 GN=Gbp5 PE=1 SV=2	1	1.11149	-0.665994	-1.60919	1.82464	-0.794148	-1.02358	0.172118	0.418628	1.20125	-0.492069	-0.480689	0.354978	0.687906	0.162471	0.634964	0.533723	0.272684
Vps13c	Q8BX70	Vacuolar protein sorting-associated protein 13C OS=Mus musculus OX=10090 GN=Vps13c PE=1 SV=2	5	-1.30557	1.27678	-0.349503	0.315137	0.33139	0.657473	-0.606528	0.00665618	-0.15124	0.752484	0.289746	0.672766	0.688935	0.161822	0.497704	0.624667	0.204351
Slc45a1	Q8BIV7	Proton-associated sugar transporter A OS=Mus musculus OX=10090 GN=Slc45a1 PE=1 SV=3	1	1.47554	-0.641231	-2.21179	1.93467	-0.0982728	-2.29305	0.994573	1.37227	0.558273	-1.5609	-0.521895	1.08938	0.688959	0.161807	0.65942	0.733748	0.134453
Cwc27	Q3TKY6	Spliceosome-associated protein CWC27 homolog OS=Mus musculus OX=10090 GN=Cwc27 PE=1 SV=1	1	-0.68656	-0.3153	-0.229914	-0.0513315	0.939674	-1.41756	-0.122345	1.37673	0.167085	1.03914	0.0879783	0.228462	0.689014	0.161772	0.918413	0.0416804	1.38007
Gatad2a	Q8CHY6	Transcriptional repressor p66 alpha OS=Mus musculus OX=10090 GN=Gatad2a PE=1 SV=2	3	-0.0223302	0.0587971	0.644059	-0.104462	-0.289217	0.376217	0.456121	0.515045	-0.701876	0.26936	-0.551607	0.0770804	0.690461	0.160861	-0.199921	0.4246	-0.37202
Znf22	Q9ERU3	Zinc finger protein 22 OS=Mus musculus OX=10090 GN=Znf22 PE=1 SV=2	1	0.629281	-0.38825	-0.322458	1.42326	-0.258207	-0.369159	0.041664	1.04349	0.381232	-1.04419	-0.835205	0.214187	0.691124	0.160444	0.0954715	0.899257	0.0461164
Bcat2	O35855	Branched-chain-amino-acid aminotransferase, mitochondrial OS=Mus musculus OX=10090 GN=Bcat2 PE=1 SV=2	10	0.0649639	0.794122	-0.0248473	-0.319164	0.623363	0.533352	0.917226	-0.00927347	-1.27563	-0.553127	0.485088	0.513394	0.691508	0.160203	-0.346164	0.269693	-0.56913
Ube2l3	P68037	Ubiquitin-conjugating enzyme E2 L3 OS=Mus musculus OX=10090 GN=Ube2l3 PE=1 SV=1	6	1.35426	-1.75405	-1.4914	1.31183	-2.24246	-0.538734	1.11088	0.624369	2.47073	-0.146698	-1.40804	1.77747	0.691669	0.160101	1.73023	0.460584	0.336691
Psph	Q99LS3	Phosphoserine phosphatase OS=Mus musculus OX=10090 GN=Psph PE=1 SV=1	1	0.239963	0.181442	-0.547259	0.151217	1.05431	0.346144	-0.85838	0.77175	-0.397982	0.276551	-0.341723	0.0672383	0.692163	0.159791	-0.214028	0.77275	-0.111961
Plrg1	Q922V4	Pleiotropic regulator 1 OS=Mus musculus OX=10090 GN=Plrg1 PE=1 SV=1	3	-0.473253	-0.75342	-0.722602	-1.02757	-0.182659	-0.420362	-0.593036	-1.31375	-1.18089	0.363675	0.126339	0.215903	0.69217	0.159787	0.195325	0.786226	0.104453
Tuba1c	P68373	Tubulin alpha-1C chain OS=Mus musculus OX=10090 GN=Tuba1c PE=1 SV=1	1	-0.389333	-0.259317	-0.600798	0.395946	-0.266615	0.32339	-1.31945	-1.11322	1.70503	0.349383	0.547658	0.41772	0.69231	0.159699	0.837853	0.304401	0.516554
Psmc6	P62334	26S proteasome regulatory subunit 10B OS=Mus musculus OX=10090 GN=Psmc6 PE=1 SV=1	12	-0.803137	-0.366421	0.687012	-1.57975	0.111233	1.16236	1.07006	-0.960901	-0.362381	0.76802	0.132796	0.957069	0.692334	0.159684	0.251628	0.926654	0.0330822
Lgmn	O89017	Legumain OS=Mus musculus OX=10090 GN=Lgmn PE=1 SV=1	3	-0.121811	-1.77561	-0.720033	0.294676	-0.960339	-1.46115	-0.348482	0.313479	-0.174402	0.558616	-0.177079	0.0656227	0.692364	0.159666	0.789571	0.0807189	1.09302
Rps8	P62242	40S ribosomal protein S8 OS=Mus musculus OX=10090 GN=Rps8 PE=1 SV=2	8	-1.31165	-0.348032	0.762584	-0.717649	0.0571476	0.878999	-0.335188	0.512443	-1.16911	1.26647	1.68949	0.209012	0.692575	0.159533	1.23749	0.375471	0.425424
Ehmt1	Q5DW34	Histone-lysine N-methyltransferase EHMT1 OS=Mus musculus OX=10090 GN=Ehmt1 PE=1 SV=2	1	0.968718	-0.563512	-0.252489	-0.530753	0.271442	1.25818	0.181025	0.0739326	1.57278	-0.796166	-2.8371	0.478723	0.693917	0.158692	-0.108628	0.656162	-0.182989
Ptgr3	Q8BGC4	Prostaglandin reductase-3 OS=Mus musculus OX=10090 GN=Zadh2 PE=1 SV=1	7	-0.143778	1.01837	-0.718373	0.484345	1.05962	-0.577283	0.216976	0.673455	-0.806003	-1.01612	1.01991	0.494439	0.695056	0.15798	0.0775042	0.91417	0.0389729
Mlycd	Q99J39	Malonyl-CoA decarboxylase, mitochondrial OS=Mus musculus OX=10090 GN=Mlycd PE=1 SV=1	9	-0.159237	1.36354	-0.682199	1.44757	1.46642	-0.913818	0.110187	-0.293325	-0.289483	-1.77228	0.910985	0.938115	0.695752	0.157546	-0.132167	0.546697	-0.262253
Sra1	Q80VJ2	Steroid receptor RNA activator 1 OS=Mus musculus OX=10090 GN=Sra1 PE=1 SV=3	1	-0.384403	0.90426	-0.240475	-0.522762	0.329468	1.07417	0.344211	-0.127004	0.865931	-1.69684	0.212345	0.577314	0.6963	0.157204	0.283146	0.71697	0.144499
Nptn	P97300	Neuroplastin OS=Mus musculus OX=10090 GN=Nptn PE=1 SV=3	1	1.15515	-1.01898	-1.01332	0.189217	-0.905833	0.587427	0.139232	0.462345	1.10675	0.59854	-1.24768	1.17754	0.696516	0.157069	1.54376	0.568497	0.245272
Mboat7	Q8CHK3	Lysophospholipid acyltransferase 7 OS=Mus musculus OX=10090 GN=Mboat7 PE=1 SV=1	2	0.981049	-1.07018	-1.78754	1.30101	-1.90189	-1.59173	1.91265	0.609006	0.931153	0.87872	-0.745996	0.92482	0.697637	0.156371	1.81404	0.2673	0.573
Nid1	P10493	Nidogen-1 OS=Mus musculus OX=10090 GN=Nid1 PE=1 SV=2	25	-2.57272	1.9514	0.232176	-0.851186	1.26049	2.08793	-0.714911	-1.71456	-1.91159	0.293219	2.31427	0.0406131	0.698313	0.15595	-0.942848	0.941135	-0.0263482
Ntpcr	Q9CQA9	Cancer-related nucleoside-triphosphatase homolog OS=Mus musculus OX=10090 GN=Ntpcr PE=1 SV=1	2	-0.823784	0.597224	0.343798	-1.08435	0.826365	0.648135	0.851078	0.114407	-1.52459	0.13459	0.932658	0.393452	0.699373	0.155291	-0.2193	0.867718	-0.0616213
Fry	E9Q8I9	Protein furry homolog OS=Mus musculus OX=10090 GN=Fry PE=1 SV=1	3	-1.27417	0.410656	-0.468172	0.324863	0.883281	-1.57155	-0.196247	1.71434	1.03935	-0.73697	1.55509	0.53248	0.699501	0.155212	1.76539	0.147105	0.832371
Rbm22	Q8BHS3	Pre-mRNA-splicing factor RBM22 OS=Mus musculus OX=10090 GN=Rbm22 PE=1 SV=1	3	0.974893	-0.531843	0.0197291	0.256537	0.769173	-0.483804	0.937735	0.997518	-0.721811	-0.120895	-1.59771	0.493126	0.699639	0.155126	-0.441082	0.518825	-0.28498
Dusp23	Q6NT99	Dual specificity protein phosphatase 23 OS=Mus musculus OX=10090 GN=Dusp23 PE=1 SV=1	2	-1.33304	0.686887	-0.229264	-0.956778	0.135142	1.26061	-0.3935	0.716768	-0.825577	0.43208	1.77119	0.100085	0.699869	0.154983	0.803688	0.354135	0.450832
Chmp6	P0C0A3	Charged multivesicular body protein 6 OS=Mus musculus OX=10090 GN=Chmp6 PE=1 SV=2	1	-0.164997	-0.067096	0.39723	-0.434395	1.00364	0.231891	0.0421686	-0.565612	0.201664	0.144026	0.160865	0.204126	0.700676	0.154483	0.219541	0.800264	0.0967665
Krt76	Q3UV17	Keratin, type II cytoskeletal 2 oral OS=Mus musculus OX=10090 GN=Krt76 PE=1 SV=1	1	0.80507	-0.646904	-4.83785	3.05317	-2.67689	-6.18327	5.04756	0.107799	-1.04835	-0.0627368	1.70361	0.835045	0.700991	0.154287	0.669435	0.318805	0.496475
Atp1b1	P14094	Sodium/potassium-transporting ATPase subunit beta-1 OS=Mus musculus OX=10090 GN=Atp1b1 PE=1 SV=1	9	1.85649	-2.01544	-2.66737	1.65506	-2.51957	-1.25741	1.0277	0.160924	1.23941	0.152816	0.847963	1.90059	0.702399	0.153416	2.51989	0.262951	0.580126
Prg2	Q61878	Bone marrow proteoglycan OS=Mus musculus OX=10090 GN=Prg2 PE=1 SV=1	1	-0.865457	1.70232	0.70448	1.66779	1.3943	0.0551082	0.216182	-2.33064	-1.66063	-0.976787	-0.405439	0.100762	0.702543	0.153327	-2.02319	0.0671262	-1.17311
Huwe1	Q7TMY8	E3 ubiquitin-protein ligase HUWE1 OS=Mus musculus OX=10090 GN=Huwe1 PE=1 SV=5	15	-0.0364369	-0.734309	1.48198	-1.33411	0.2123	0.452516	0.413301	-0.642805	-0.705854	1.02172	0.731512	0.349237	0.702675	0.153246	0.0807904	0.865959	0.0625028
Phgdh	Q61753	D-3-phosphoglycerate dehydrogenase OS=Mus musculus OX=10090 GN=Phgdh PE=1 SV=3	3	-0.424562	-0.529467	0.422833	0.107223	-0.490008	0.764667	-0.403969	0.268286	-0.560895	1.20969	0.833583	0.276189	0.702851	0.153137	0.975496	0.290859	0.536317
Timmdc1	Q8BUY5	Complex I assembly factor TIMMDC1, mitochondrial OS=Mus musculus OX=10090 GN=Timmdc1 PE=1 SV=1	4	-1.02365	1.34962	0.400388	-0.885636	0.695722	1.81502	0.75474	-0.951643	-2.19604	0.615097	0.698435	0.324843	0.703593	0.152678	-0.568661	0.515607	-0.287681
Mrpl4	Q9DCU6	39S ribosomal protein L4, mitochondrial OS=Mus musculus OX=10090 GN=Mrpl4 PE=1 SV=1	4	-0.311148	0.666996	0.162541	0.378809	0.216619	-0.727535	0.210399	0.405445	-0.263189	-0.197845	0.41546	0.0509686	0.70382	0.152538	-0.0587406	0.80755	-0.0928304
Hnrnpll	Q921F4	Heterogeneous nuclear ribonucleoprotein L-like OS=Mus musculus OX=10090 GN=Hnrnpll PE=1 SV=3	8	1.32622	-1.51106	-0.661613	0.559718	-0.701288	-0.44778	0.791837	0.0669745	1.01397	-0.120159	-0.118665	0.717582	0.704052	0.152395	0.635767	0.552046	0.258025
Parva	Q9EPC1	Alpha-parvin OS=Mus musculus OX=10090 GN=Parva PE=1 SV=1	5	0.954652	-0.849491	-1.16714	0.676186	-1.07006	-0.508013	0.711185	0.568973	2.94476	-0.13153	-1.55275	0.933578	0.704281	0.152254	1.06821	0.542197	0.265843
Pcp4l1	Q6W8Q3	Purkinje cell protein 4-like protein 1 OS=Mus musculus OX=10090 GN=Pcp4l1 PE=1 SV=1	1	2.85148	-0.793824	-1.68975	-0.00154398	-0.421067	-0.763664	-0.206061	0.388214	-0.431625	0.366188	-1.33049	0.48026	0.705897	0.151259	0.761105	0.777822	0.10912
Exosc8	Q9D753	Exosome complex component RRP43 OS=Mus musculus OX=10090 GN=Exosc8 PE=1 SV=1	4	-0.110638	-0.300059	-0.697213	-0.351307	1.74693	0.324722	-1.78898	-0.216148	0.542059	0.712786	1.09271	0.286767	0.706003	0.151193	0.927482	0.052252	1.2819
Trappc13	Q3TIR1	Trafficking protein particle complex subunit 13 OS=Mus musculus OX=10090 GN=Trappc13 PE=2 SV=1	1	0.63739	-0.667206	-0.617737	1.13128	-0.60863	-0.541258	0.107284	0.441346	0.190545	0.841475	-0.794427	0.40075	0.706171	0.15109	0.933683	0.51105	0.291537
Coa7	Q921H9	Cytochrome c oxidase assembly factor 7 OS=Mus musculus OX=10090 GN=Coa7 PE=1 SV=1	4	1.04951	-0.881541	-0.787478	0.355505	-0.445636	-0.36652	0.604889	0.435604	-0.185766	0.18856	0.560553	0.781971	0.706214	0.151063	1.09956	0.452858	0.344038
Nectin2	P32507	Nectin-2 OS=Mus musculus OX=10090 GN=Nectin2 PE=1 SV=2	1	-0.500398	0.0723287	0.398323	-2.34284	0.179368	0.482112	0.326903	-0.576239	-0.0408556	0.400841	1.66517	0.180807	0.706333	0.150991	0.107664	0.566524	0.246782
Pik3r3	Q64143	Phosphatidylinositol 3-kinase regulatory subunit gamma OS=Mus musculus OX=10090 GN=Pik3r3 PE=1 SV=1	1	0.75924	-0.802096	-0.695405	1.08967	-0.0846125	-1.29583	0.476485	0.0391672	-0.0135337	-0.0566296	0.797025	0.891342	0.706573	0.150843	0.708222	0.408169	0.38916
Kdm3b	Q6ZPY7	Lysine-specific demethylase 3B OS=Mus musculus OX=10090 GN=Kdm3b PE=1 SV=2	1	0.0121616	-0.335426	0.616525	0.154181	0.634521	0.987459	-0.628351	-0.620743	0.949461	-0.0873188	-1.2186	0.382189	0.706631	0.150808	-0.366193	0.588495	-0.230257
Slc35a1	Q61420	CMP-sialic acid transporter OS=Mus musculus OX=10090 GN=Slc35a1 PE=1 SV=2	1	-0.107552	0.506776	-0.286906	-1.0519	-0.0626737	0.237752	0.346157	0.259926	0.374854	-0.592674	1.10426	0.195091	0.706802	0.150702	0.424942	0.609686	0.214894
Hibadh	Q99L13	3-hydroxyisobutyrate dehydrogenase, mitochondrial OS=Mus musculus OX=10090 GN=Hibadh PE=1 SV=1	6	-0.042134	-0.0222898	-0.114368	1.3943	-0.0759488	-1.52957	1.26173	0.715201	1.00293	-1.34611	-0.340853	0.635025	0.706855	0.150669	0.229308	0.919539	0.0364297
Dctn1	O08788	Dynactin subunit 1 OS=Mus musculus OX=10090 GN=Dctn1 PE=1 SV=3	18	-0.368174	0.59632	-0.142054	0.435099	0.0208185	-0.265855	0.42777	0.549459	0.840243	0.20682	-0.356446	0.366348	0.707221	0.150445	0.520193	0.502768	0.298633
Pdk1	Q8BFP9	[Pyruvate dehydrogenase (acetyl-transferring)] kinase isozyme 1, mitochondrial OS=Mus musculus OX=10090 GN=Pdk1 PE=1 SV=2	7	-0.342352	1.98964	-1.08871	0.279271	1.06043	-0.0183994	-2.46662	0.0567621	1.70182	-0.688194	0.670534	0.472788	0.707447	0.150306	0.706	0.80941	0.0918312
Gpn1	Q8VCE2	GPN-loop GTPase 1 OS=Mus musculus OX=10090 GN=Gpn1 PE=1 SV=1	1	-0.594224	0.652822	-0.493942	0.675613	-0.119495	0.342299	-0.704428	0.415409	0.857547	0.878002	-1.4614	0.605345	0.707489	0.150281	1.13042	0.68455	0.164595
Acad8	Q9D7B6	Isobutyryl-CoA dehydrogenase, mitochondrial OS=Mus musculus OX=10090 GN=Acad8 PE=1 SV=2	7	0.152587	1.6872	-0.922667	0.884725	1.94244	0.515952	-0.68827	-0.155104	-0.0433514	-2.74551	-0.0695268	0.547752	0.707831	0.150071	-0.264902	0.342269	-0.465632
Cdc5l	Q6A068	Cell division cycle 5-like protein OS=Mus musculus OX=10090 GN=Cdc5l PE=1 SV=2	8	-0.502747	0.893503	-0.0552383	-0.159635	0.695153	-1.24427	0.208791	1.20269	-0.82506	-1.24679	-1.37143	0.0798163	0.707942	0.150002	-0.980684	0.432794	-0.363719
Srsf4	Q8VE97	Serine/arginine-rich splicing factor 4 OS=Mus musculus OX=10090 GN=Srsf4 PE=2 SV=1	1	0.407849	0.35809	0.185814	0.388991	0.402466	1.09266	-0.134849	-1.62827	-0.0985591	-0.776902	0.118235	0.0376381	0.708368	0.149741	-0.795821	0.108776	-0.963466
Sub1	P11031	Activated RNA polymerase II transcriptional coactivator p15 OS=Mus musculus OX=10090 GN=Sub1 PE=1 SV=3	4	1.95734	-1.43674	-1.96716	3.53875	0.130493	-2.90051	0.236934	0.163602	1.71407	-1.27198	-2.71199	1.62045	0.710318	0.148547	0.882547	0.977884	0.00971247
Kctd15	Q8K0E1	BTB/POZ domain-containing protein KCTD15 OS=Mus musculus OX=10090 GN=Kctd15 PE=1 SV=1	1	1.38207	0.230711	0.0654044	0.889815	0.310488	-0.032533	0.428608	0.125354	-0.712088	-1.67408	-1.56955	0.138837	0.714135	0.14622	-1.37153	0.0543251	-1.265
Bax	Q07813	Apoptosis regulator BAX OS=Mus musculus OX=10090 GN=Bax PE=1 SV=1	5	-0.366073	0.160539	1.35849	0.0518329	0.520693	1.21956	0.540704	-0.13719	-1.42464	-0.52649	-0.683377	0.370159	0.714175	0.146195	-0.765473	0.0991878	-1.00354
Snap91	Q61548	Clathrin coat assembly protein AP180 OS=Mus musculus OX=10090 GN=Snap91 PE=1 SV=1	5	0.405444	-0.997893	-0.93807	0.00511284	-0.995236	-0.885608	0.812999	1.15579	1.2573	0.641727	-0.81668	0.497822	0.714356	0.146086	1.83683	0.17826	0.748945
Cttn	Q60598	Src substrate cortactin OS=Mus musculus OX=10090 GN=Cttn PE=1 SV=2	15	2.70996	-1.88995	-2.14253	1.56075	-0.726127	-1.25084	1.04342	1.02502	2.68188	-0.809604	-1.88823	2.04859	0.714679	0.145889	1.99766	0.712897	0.146973
Abhd14b	Q8VCR7	Protein ABHD14B OS=Mus musculus OX=10090 GN=Abhd14b PE=1 SV=1	2	-0.393615	0.673924	0.155138	-0.219983	0.973718	0.184317	0.247641	-0.802993	-0.0154834	-0.115646	0.553383	0.0608408	0.714747	0.145848	-0.220703	0.590309	-0.228921
Rab23	P35288	Ras-related protein Rab-23 OS=Mus musculus OX=10090 GN=Rab23 PE=1 SV=2	1	-0.444444	0.058779	-0.417709	-0.165911	-1.88728	0.189395	2.42821	-0.136114	1.0173	0.533743	-0.93132	0.429451	0.715147	0.145605	0.616523	0.487501	0.312025
Ppp6r2	Q8R3Q2	Serine/threonine-protein phosphatase 6 regulatory subunit 2 OS=Mus musculus OX=10090 GN=Ppp6r2 PE=1 SV=1	1	1.40901	-1.20232	-1.18609	-0.592082	0.957803	1.04526	-1.19785	0.10495	-0.366615	0.0670384	0.638	1.36895	0.715473	0.145407	1.27208	0.592642	0.227208
Clspn	Q80YR7	Claspin OS=Mus musculus OX=10090 GN=Clspn PE=1 SV=2	1	1.49065	-1.12842	-0.564552	0.383211	-0.129441	0.20297	0.322084	-0.64799	-0.515861	0.427058	-0.0426991	0.827079	0.71551	0.145384	0.285272	0.867567	0.0616971
Adamts4	Q8BNJ2	A disintegrin and metalloproteinase with thrombospondin motifs 4 OS=Mus musculus OX=10090 GN=Adamts4 PE=2 SV=2	1	3.54316	-0.889876	-1.62596	0.927027	0.386712	-1.00959	-1.22876	0.0992582	-0.725251	-1.36249	-1.83095	0.578439	0.715621	0.145317	-0.153993	0.408464	-0.388846
Nsdhl	Q9R1J0	Sterol-4-alpha-carboxylate 3-dehydrogenase, decarboxylating OS=Mus musculus OX=10090 GN=Nsdhl PE=1 SV=1	2	0.235686	0.12495	-0.931074	-1.28916	0.288434	0.264356	0.965533	0.931065	-1.52404	1.61222	0.0724804	0.151445	0.716948	0.144513	0.376823	0.612983	0.212552
Prps1	Q9D7G0	Ribose-phosphate pyrophosphokinase 1 OS=Mus musculus OX=10090 GN=Prps1 PE=1 SV=4	3	0.582491	-1.20554	-1.04983	1.49921	-1.19207	-1.26407	0.120049	0.841533	1.6531	-0.718998	-0.424543	0.513816	0.716988	0.144488	1.25832	0.320077	0.494745
Ikbip	Q9DBZ1	Inhibitor of nuclear factor kappa-B kinase-interacting protein OS=Mus musculus OX=10090 GN=Ikbip PE=1 SV=2	2	0.580314	-0.111355	0.0249476	0.466394	-0.199879	-0.350074	0.296281	-0.0715795	0.288816	0.346015	-1.10997	0.0232536	0.717297	0.144301	0.0836704	0.520845	0.283292
Psmd11	Q8BG32	26S proteasome non-ATPase regulatory subunit 11 OS=Mus musculus OX=10090 GN=Psmd11 PE=1 SV=3	13	-1.06004	-0.549212	0.571053	-0.119358	-0.850249	0.0825582	0.259408	1.23209	0.382524	0.420905	0.705094	0.530812	0.718364	0.143655	1.11221	0.0773377	1.11161
Ndufaf2	Q59J78	NADH dehydrogenase [ubiquinone] 1 alpha subcomplex assembly factor 2 OS=Mus musculus OX=10090 GN=Ndufaf2 PE=1 SV=1	4	0.882616	0.0376085	-1.11757	1.55713	-0.27522	-0.95381	0.642471	0.992561	0.892776	-0.830107	-1.16414	0.146017	0.718544	0.143546	-0.00627389	0.964553	-0.0156738
Pick1	Q62083	PRKCA-binding protein OS=Mus musculus OX=10090 GN=Pick1 PE=1 SV=2	1	1.89784	-0.52983	-1.23304	2.01295	-0.246426	-0.90374	0.995692	0.517693	0.073958	-1.45599	-2.80357	0.904463	0.719574	0.142924	-0.161184	0.458184	-0.33896
Eif3k	Q9DBZ5	Eukaryotic translation initiation factor 3 subunit K OS=Mus musculus OX=10090 GN=Eif3k PE=1 SV=1	4	-0.527655	-0.0590029	0.37604	-1.26586	0.48028	0.876423	0.558693	-0.206672	-0.0425785	1.09167	0.704095	0.578489	0.719765	0.14281	0.389761	0.330736	0.480519
Mrpl57	Q9CQF8	Ribosomal protein 63, mitochondrial OS=Mus musculus OX=10090 GN=Mrpl57 PE=1 SV=1	2	0.687663	-0.942273	-0.989986	0.941013	-1.31245	-0.990083	1.01406	1.32698	0.688257	0.1792	0.0240072	0.917738	0.720066	0.142628	1.376	0.154201	0.811913
Atp1a1	Q8VDN2	Sodium/potassium-transporting ATPase subunit alpha-1 OS=Mus musculus OX=10090 GN=Atp1a1 PE=1 SV=1	44	1.49364	-0.375875	-1.16118	0.867417	-0.453398	-0.0786206	0.757577	0.21705	0.761844	-0.843878	-0.234857	0.715353	0.720771	0.142203	0.366971	0.989692	0.00449988
Tmem63a	Q91YT8	CSC1-like protein 1 OS=Mus musculus OX=10090 GN=Tmem63a PE=1 SV=1	1	-2.16416	0.811931	-0.426269	-1.52439	0.716807	1.34552	-1.23521	-2.23091	-0.874824	0.604056	4.70593	0.167069	0.721136	0.141983	0.290885	0.576745	0.239016
Col4a1	P02463	Collagen alpha-1(IV) chain OS=Mus musculus OX=10090 GN=Col4a1 PE=1 SV=4	3	-0.702297	0.50398	-1.05473	-0.58421	-0.490651	2.59841	-1.49411	-2.56957	-0.599012	-0.677782	2.62577	0.164866	0.721731	0.141625	0.0638998	0.936101	0.0286775
Nup98	Q6PFD9	Nuclear pore complex protein Nup98-Nup96 OS=Mus musculus OX=10090 GN=Nup98 PE=1 SV=2	5	0.960652	-1.01254	-0.221567	1.17853	-0.397556	-0.818489	0.783798	1.13181	0.156975	-0.0204872	-1.20642	0.414688	0.722005	0.14146	0.289811	0.89151	0.0498737
Lamb1	P02469	Laminin subunit beta-1 OS=Mus musculus OX=10090 GN=Lamb1 PE=1 SV=3	42	0.0767058	-0.331104	-0.331068	-0.0563487	-0.675774	0.349068	0.0202258	-0.271952	0.22456	0.204663	1.40664	0.313006	0.722071	0.14142	0.545679	0.238451	0.6226
Fhod3	Q76LL6	FH1/FH2 domain-containing protein 3 OS=Mus musculus OX=10090 GN=Fhod3 PE=1 SV=1	5	0.557267	0.959011	0.200481	0.791586	1.71625	1.21418	-0.532577	-1.02189	0.0115358	-1.39492	-2.15294	0.445616	0.722456	0.141189	-1.76567	0.0287737	-1.541
Mylk	Q6PDN3	Myosin light chain kinase, smooth muscle OS=Mus musculus OX=10090 GN=Mylk PE=1 SV=3	2	0.95402	-0.583891	-0.6157	0.854077	-0.0458654	-0.268368	-0.0774151	-0.32187	1.37406	0.454536	-1.67794	0.522251	0.722461	0.141186	0.650224	0.966265	0.0149035
Coq4	Q8BGB8	Ubiquinone biosynthesis protein COQ4 homolog, mitochondrial OS=Mus musculus OX=10090 GN=Coq4 PE=1 SV=1	2	2.49396	-0.765675	-1.77076	0.57677	0.434333	-0.476489	1.13191	0.514957	-0.408491	-1.87066	-0.440243	1.27123	0.722633	0.141082	0.341308	0.679312	0.167931
Rpl37	Q9D823	60S ribosomal protein L37 OS=Mus musculus OX=10090 GN=Rpl37 PE=1 SV=3	4	-0.219603	-0.951171	1.35034	0.356207	-0.985877	-0.0625904	-0.0586495	1.27258	-1.86997	1.13862	0.314876	0.158983	0.722854	0.14095	0.946349	0.886871	0.0521393
Ppp1r11	Q8K1L5	E3 ubiquitin-protein ligase PPP1R11 OS=Mus musculus OX=10090 GN=Ppp1r11 PE=1 SV=1	1	-1.19166	-0.573064	1.60534	-0.0138433		-0.256108	-0.903427	-0.366649	-2.27833	1.04394	1.08805	0.316956	0.723074	0.140817	0.911711	0.951535	0.0215751
Ikbkg	O88522	NF-kappa-B essential modulator OS=Mus musculus OX=10090 GN=Ikbkg PE=1 SV=2	1	-0.626847	0.99844	-0.261707	-1.27672	1.57342	0.451334	0.614908	-1.06632	0.0547937	0.0460912	0.193183	0.794828	0.723977	0.140276	0.312149	0.687403	0.162788
Atxn2	O70305	Ataxin-2 OS=Mus musculus OX=10090 GN=Atxn2 PE=1 SV=1	7	-1.21707	-0.812771	0.979005	-1.05756	-0.423483	0.0800735	-0.963349	-1.42107	-0.41467	1.25684	0.77318	0.119355	0.72424	0.140117	0.992026	0.679328	0.16792
Gapdh	P16858	Glyceraldehyde-3-phosphate dehydrogenase OS=Mus musculus OX=10090 GN=Gapdh PE=1 SV=2	29	-1.56665	-1.79906	-0.0397377	-2.30625	-2.95871	0.498345	2.59136	-0.856473	0.440615	1.8659	3.59393	0.6627	0.725266	0.139503	2.71991	0.107094	0.970233
Bsg	P18572	Basigin OS=Mus musculus OX=10090 GN=Bsg PE=1 SV=2	11	0.519309	-2.55637	-1.02152	-0.296409	-1.02832	-1.72944	0.331924	1.43025	1.58225	1.01032	1.62808	0.359153	0.725266	0.139502	2.52777	0.0241286	1.61747
Rftn1	Q6A0D4	Raftlin OS=Mus musculus OX=10090 GN=Rftn1 PE=1 SV=4	5	0.0946738	0.844085	-1.0625	1.22242	0.643768	-0.679881	-0.321555	0.899789	0.926483	-1.38882	-0.929646	0.0664324	0.726014	0.139055	-0.109602	0.927378	-0.0327431
Pfn2	Q9JJV2	Profilin-2 OS=Mus musculus OX=10090 GN=Pfn2 PE=1 SV=3	1	1.58686	-1.16055	-0.349696	0.783775	-0.410621	-0.01517	0.895459	-1.37751	0.85852	-0.0221635	-1.72255	0.733999	0.726307	0.13888	-0.35014	0.574154	-0.240972
Prpsap2	Q8R574	Phosphoribosyl pyrophosphate synthase-associated protein 2 OS=Mus musculus OX=10090 GN=Prpsap2 PE=1 SV=1	1	0.0180054	-0.320211	0.0930148	-0.321971	0.798968	1.57625	-1.24204	-0.90985	0.713653	-2.22329	1.86376	0.220493	0.727957	0.137894	-0.116104	0.95084	-0.0218928
Ifi203	O35368	Interferon-activable protein 203 OS=Mus musculus OX=10090 GN=Ifi203 PE=1 SV=1	1	0.943589	-1.30173	-1.11455	0.699597	-0.975977	-1.60602	1.43928	0.473402	1.22458	0.789963	-0.888921	0.976362	0.727976	0.137883	1.74623	0.32081	0.493752
Eny2	Q9JIX0	Transcription and mRNA export factor ENY2 OS=Mus musculus OX=10090 GN=Eny2 PE=1 SV=1	3	1.46042	-0.348032	-0.593602	0.639	-1.61679	0.268685	0.213066	-0.291235	0.976944	-0.488063	-1.23896	0.588907	0.728267	0.137709	-0.0416171	0.597108	-0.223947
Diaph1	O08808	Protein diaphanous homolog 1 OS=Mus musculus OX=10090 GN=Diaph1 PE=1 SV=1	1	-0.53495	-0.615799	0.574432	0.0845609	0.483711	-0.385477	-0.358302	-0.612008	1.95576	0.201234	-0.232654	0.39808	0.728343	0.137664	0.519241	0.515775	0.28754
Cyb5b	Q9CQX2	Cytochrome b5 type B OS=Mus musculus OX=10090 GN=Cyb5b PE=1 SV=1	2	0.876911	0.292214	-2.44124	-2.20716	1.56747	1.00753	-0.144503	0.10891	0.710641	0.917744	-0.186769	0.1393	0.728394	0.137634	0.117562	0.412349	0.384735
Mrps26	Q80ZS3	28S ribosomal protein S26, mitochondrial OS=Mus musculus OX=10090 GN=Mrps26 PE=1 SV=1	4	0.710947	-0.299915	-0.298607	0.806478	-0.216281	-0.534406	0.829557	-0.0866588	0.768844	-0.460056	-1.05	0.593705	0.728879	0.137345	0.0252494	0.664913	0.177235
Ncoa5	Q91W39	Nuclear receptor coactivator 5 OS=Mus musculus OX=10090 GN=Ncoa5 PE=1 SV=1	3	-0.786137	0.0489836	0.59377	-0.55894	0.72804	0.481495	-0.134818	0.755803	0.123444	0.37639	-0.805183	0.124355	0.728913	0.137325	0.200933	0.768914	0.114123
Lrp1	Q91ZX7	Prolow-density lipoprotein receptor-related protein 1 OS=Mus musculus OX=10090 GN=Lrp1 PE=1 SV=1	11	-1.42604	1.91754	0.0509766	-0.362727	1.15932	2.114	-0.566974	-3.09333	-0.585033	1.10681	0.918848	0.34732	0.729443	0.137009	0.115931	0.689958	0.161177
Pcolce	Q61398	Procollagen C-endopeptidase enhancer 1 OS=Mus musculus OX=10090 GN=Pcolce PE=1 SV=2	1	-0.744718	0.736848	0.0223311	0.742969	-0.0278818	0.966453	-0.79506	0.243301	-1.36152	-0.0670594	0.651798	0.335212	0.729891	0.136742	0.0657895	0.834262	0.0786977
Rfc1	P35601	Replication factor C subunit 1 OS=Mus musculus OX=10090 GN=Rfc1 PE=1 SV=2	2	0.724219	-0.22286	-0.299063	1.34377	1.2016	-0.109634	-1.09182	-0.181982	-0.400703	-0.112709	-0.453215	0.768844	0.730376	0.136453	-0.0684825	0.279155	-0.554155
S100a8	P27005	Protein S100-A8 OS=Mus musculus OX=10090 GN=S100a8 PE=1 SV=3	3	-0.384394	-1.51609	-2.22924	0.653879	-1.63141	-2.17232	-1.11744	-2.65649	-0.759115	2.13522	6.52835	0.141668	0.731323	0.135891	2.20414	0.314773	0.502003
Mrpl28	Q9D1B9	39S ribosomal protein L28, mitochondrial OS=Mus musculus OX=10090 GN=Mrpl28 PE=1 SV=3	3	0.913069	0.0561801	-1.12133	0.316529	0.32354	-0.75719	0.832699	0.647198	1.02978	-1.07855	-0.397082	0.263854	0.731494	0.135789	0.0688782	0.898673	0.0463983
Palm	Q9Z0P4	Paralemmin-1 OS=Mus musculus OX=10090 GN=Palm PE=1 SV=1	2	0.747754	-0.47697	-0.841557	0.756024	0.17695	-0.179377	-0.723684	0.325698	0.869592	-1.06584	0.769619	0.475757	0.731518	0.135775	1.02463	0.559144	0.252477
Rps7	P62082	40S ribosomal protein S7 OS=Mus musculus OX=10090 GN=Rps7 PE=2 SV=1	4	-0.478304	-0.146098	0.737566	0.0782547	-0.764738	0.47691	-0.26569	0.479012	-0.654313	1.0925	0.140598	0.0523806	0.73369	0.134487	0.455903	0.684976	0.164324
Uqcrc1	Q9CZ13	Cytochrome b-c1 complex subunit 1, mitochondrial OS=Mus musculus OX=10090 GN=Uqcrc1 PE=1 SV=2	19	-1.59772	2.30898	-0.569637	-0.389168	0.787043	0.639064	0.633128	0.542005	-0.650278	-1.29838	2.25739	1.20573	0.733767	0.134442	0.515501	0.906912	0.0424347
Luzp1	Q8R4U7	Leucine zipper protein 1 OS=Mus musculus OX=10090 GN=Luzp1 PE=1 SV=2	2	0.549109	-1.64771	-0.508364	0.375531	-0.973064	-1.61839	1.47615	-0.103756	0.265639	2.23249	-0.248201	0.209597	0.733998	0.134305	0.589305	0.269368	0.569654
Tst	P52196	Thiosulfate sulfurtransferase OS=Mus musculus OX=10090 GN=Tst PE=1 SV=3	6	1.3135	0.545116	0.279674	1.19046	0.445846	1.07583	-0.677425	-1.3915	0.727816	-2.54267	-0.532398	0.215721	0.734427	0.134052	-1.50707	0.112618	-0.948391
Plpp6	Q9D4F2	Phospholipid phosphatase 6 OS=Mus musculus OX=10090 GN=Plpp6 PE=1 SV=1	1	0.378607	1.27178	-0.194858	1.19242	1.04505	-2.65571	0.724321	1.14707	-1.31434	-1.22367	-1.66368	0.506079	0.73487	0.13379	-1.64761	0.197875	-0.703609
Fus	P56959	RNA-binding protein FUS OS=Mus musculus OX=10090 GN=Fus PE=1 SV=1	11	1.69092	-1.87032	-0.838744	1.34828	-0.744494	-1.3525	1.08242	1.48465	1.22787	-0.556758	-1.11999	1.00771	0.736057	0.133089	1.1743	0.63071	0.20017
Txnip	Q8BG60	Thioredoxin-interacting protein OS=Mus musculus OX=10090 GN=Txnip PE=1 SV=1	1	-0.665866	0.685591	-0.733847	0.185413	0.186592	-0.354426	-0.359212	2.14908	0.839461	-0.890451	-0.095441	0.58136	0.736449	0.132857	1.03788	0.431815	0.364702
Nudt2	P56380	Bis(5'-nucleosyl)-tetraphosphatase [asymmetrical] OS=Mus musculus OX=10090 GN=Nudt2 PE=1 SV=3	3	0.359695	0.704037	-1.20468	-1.75404	0.935286	1.44588	0.564859	0.583794	-1.02204	0.433377	0.713669	0.390378	0.736783	0.13266	0.148891	0.756853	0.120988
Mtmr12	Q80TA6	Myotubularin-related protein 12 OS=Mus musculus OX=10090 GN=Mtmr12 PE=1 SV=2	1	-0.568716	1.08056	-0.302582	0.407185	1.16054	-0.0292833	-0.425249	0.0959137	-1.1081	-1.646	-0.000738216	0.491533	0.736841	0.132626	-0.25184	0.31716	-0.498722
Myh6	Q02566	Myosin-6 OS=Mus musculus OX=10090 GN=Myh6 PE=1 SV=2	215	0.70064	-3.66245	-1.48036	0.0101146	-3.19314	-2.25191	1.97032	0.888081	1.9744	1.32203	-0.247765	0.359467	0.736966	0.132553	2.58542	0.0930981	1.03106
Sec61a1	P61620	Protein transport protein Sec61 subunit alpha isoform 1 OS=Mus musculus OX=10090 GN=Sec61a1 PE=1 SV=2	5	0.00356073	-0.216711	0.75368	0.364864	0.378685	-0.49642	-0.0174426	0.87217	-0.836465	-0.221713	-0.0315764	0.17015	0.737415	0.132288	-0.130205	0.649075	-0.187705
Sdhaf1	Q3U276	Succinate dehydrogenase assembly factor 1, mitochondrial OS=Mus musculus OX=10090 GN=Sdhaf1 PE=1 SV=1	1	-0.531115	1.02182	0.225185	0.411229	1.52101	1.25	-1.1062	-1.63086	0.155288	-0.800536	-0.111827	0.605432	0.73825	0.131797	-0.681366	0.224513	-0.648758
Agk	Q9ESW4	Acylglycerol kinase, mitochondrial OS=Mus musculus OX=10090 GN=Agk PE=1 SV=1	8	2.59209	-0.341983	-2.47523	1.54844	0.565792	-0.603419	0.0814292	0.0961598	1.26471	-1.41802	-1.82019	0.665593	0.738518	0.131639	-0.31895	0.801695	-0.0959908
Cd151	O35566	CD151 antigen OS=Mus musculus OX=10090 GN=Cd151 PE=1 SV=2	4	0.434479	-0.956869	-0.0177364	0.147155	-1.58595	0.942495	0.869552	-1.1316	-0.463972	0.85176	0.327425	0.52609	0.738822	0.13146	-0.0505371	0.907248	-0.0422741
Jak1	P52332	Tyrosine-protein kinase JAK1 OS=Mus musculus OX=10090 GN=Jak1 PE=1 SV=1	1	1.1084	-0.62513	-0.417758	-0.267264	-1.20434	0.44725	0.223897	0.0462299	0.0898891	0.756578	-0.251353	0.396075	0.739055	0.131323	0.485818	0.801347	0.0961793
Pxn	Q8VI36	Paxillin OS=Mus musculus OX=10090 GN=Pxn PE=1 SV=1	2	0.959768	-1.16145	-0.3108	-0.64665	-1.15268	1.07505	1.28765	0.147304	0.0628914	-0.0341146	-0.305054	0.524998	0.739937	0.130805	0.325189	0.803644	0.0949363
Sptbn1	Q62261-2	Isoform 2 of Spectrin beta chain, non-erythrocytic 1 OS=Mus musculus OX=10090 GN=Sptbn1	1	0.674654	-1.1542	-0.423397	0.996793	-0.491003	-1.74323	1.37787	1.90421	-0.0670411	-0.674735	-0.0744497	0.676293	0.739947	0.130799	0.352652	0.50607	0.295789
Atp5f1c	Q91VR2	ATP synthase subunit gamma, mitochondrial OS=Mus musculus OX=10090 GN=Atp5f1c PE=1 SV=1	14	2.37451	-0.999847	-2.63587	2.50126	-1.21446	-2.30412	1.94572	1.10072	0.928892	-1.7113	-1.88895	1.36547	0.740082	0.13072	0.608645	0.986548	0.00588182
Lemd3	Q9WU40	Inner nuclear membrane protein Man1 OS=Mus musculus OX=10090 GN=Lemd3 PE=1 SV=2	1	0.241691	0.455432	0.315765	0.593635	-1.09852	0.0728063	1.02051	-1.06389	-0.529791	1.32241	-1.92341	0.0174559	0.740748	0.130329	-1.1126	0.32594	-0.486862
Hmgb1	P63158	High mobility group protein B1 OS=Mus musculus OX=10090 GN=Hmgb1 PE=1 SV=2	10	3.34998	-3.85565	-4.41837	3.36871	-3.61409	-3.16293	0.860835	1.50432	5.90208	-0.594797	-2.23065	2.7046	0.741404	0.129945	4.31041	0.388575	0.410526
Dnph1	Q80VJ3	2'-deoxynucleoside 5'-phosphate N-hydrolase 1 OS=Mus musculus OX=10090 GN=Dnph1 PE=1 SV=2	1	-0.694661	0.702229	-0.482299	-0.365732	0.575547	-1.15354	-0.463286	1.4776	-1.13627	2.27347	-0.181209	0.0677901	0.74193	0.129637	1.1305	0.471899	0.326151
Pias2	Q8C5D8	E3 SUMO-protein ligase PIAS2 OS=Mus musculus OX=10090 GN=Pias2 PE=1 SV=2	1	0.0409643	0.174138	1.05298	-0.170694	1.17048	0.975227	0.337447	-0.40873	-0.781536	-1.46058	-0.324264	0.482199	0.743602	0.12866	-0.769271	0.0346764	-1.45997
Arhgef18	Q6P9R4	Rho guanine nucleotide exchange factor 18 OS=Mus musculus OX=10090 GN=Arhgef18 PE=1 SV=3	1	0.247403	0.535282	0.454724	0.695496	0.903865	1.83705	-0.864939	-2.1759	0.477901	-0.384755	-2.01001	0.344956	0.743872	0.128502	-1.65211	0.119136	-0.923958
Snrnp70	Q62376	U1 small nuclear ribonucleoprotein 70 kDa OS=Mus musculus OX=10090 GN=Snrnp70 PE=1 SV=2	7	0.950039	0.0153154	-0.688583	1.16344	1.03976	0.353271	-1.15914	-0.122729	1.42034	-0.746421	-1.62287	0.6812	0.744315	0.128243	-0.44989	0.691557	-0.160172
Rpl36a	P83882	60S ribosomal protein L36a OS=Mus musculus OX=10090 GN=Rpl36a PE=3 SV=2	4	-0.870148	-1.32456	1.35762	-1.06983	-0.924872	-0.0816149	-0.0889463	-0.406293	-1.52976	2.72429	0.447881	0.363239	0.744367	0.128213	0.890942	0.663261	0.178316
Bcas2	Q9D287	Pre-mRNA-splicing factor SPF27 OS=Mus musculus OX=10090 GN=Bcas2 PE=1 SV=1	3	1.69604	-1.29449	-1.62843	0.261279	-0.432813	-1.32375	1.38595	1.43436	1.40137	1.01592	0.743411	1.20872	0.745747	0.127409	2.50313	0.146044	0.835515
Ece1	Q4PZA2	Endothelin-converting enzyme 1 OS=Mus musculus OX=10090 GN=Ece1 PE=1 SV=1	1	-0.484206	-0.830155	0.728386	0.398227	0.32348	0.351225	-1.06429	1.14973	-0.572084	0.262638	0.595506	0.821559	0.746294	0.12709	0.913278	0.384177	0.415468
Slc27a4	Q91VE0	Long-chain fatty acid transport protein 4 OS=Mus musculus OX=10090 GN=Slc27a4 PE=1 SV=1	2	-0.148482	-0.344737	0.792798	0.47185	-0.7102	0.538534	-0.571993	-1.12343	0.287872	0.0484513	1.13598	0.0984109	0.746348	0.127059	0.316644	0.984641	0.00672202
Cdc42	P60766	Cell division control protein 42 homolog OS=Mus musculus OX=10090 GN=Cdc42 PE=1 SV=2	4	3.01044	-2.18848	-1.74034	0.849335	-2.61034	-2.13229	0.309082	0.698231	1.1604	0.787227	-0.669736	0.82874	0.746553	0.126939	2.48307	0.609639	0.214927
Spef2	Q8C9J3	Sperm flagellar protein 2 OS=Mus musculus OX=10090 GN=Spef2 PE=1 SV=3	1	1.51908	-0.428315	-0.29344	1.00906	0.288434	-0.550702	-0.634311	-0.917356	0.0540855	-0.0714864	-0.576552	0.162306	0.747135	0.126601	-0.0305796	0.324546	-0.488724
Casz1	Q9CWL2	Zinc finger protein castor homolog 1 OS=Mus musculus OX=10090 GN=Casz1 PE=1 SV=3	3	0.70472	-0.842707	-0.481081	0.233774	1.00194	-0.0995379	-1.08458	-0.953064	0.363997	0.319572	0.986018	0.548199	0.74734	0.126482	0.822866	0.561493	0.250656
Stau1	Q9Z108	Double-stranded RNA-binding protein Staufen homolog 1 OS=Mus musculus OX=10090 GN=Stau1 PE=1 SV=1	3	0.725572	-1.42035	-0.538907	0.0969948	-0.960797	-0.701335	0.892344	1.14832	1.23879	0.55016	-0.359677	0.236737	0.749176	0.125416	1.38814	0.180716	0.743004
Cmpk2	Q3U5Q7	UMP-CMP kinase 2, mitochondrial OS=Mus musculus OX=10090 GN=Cmpk2 PE=1 SV=2	1	0.256733	0.938485	-0.280005	0.0335185	1.35992	0.872867	-0.315395	-1.5945	0.518055	-1.63029	0.121146	0.19646	0.74924	0.125379	-0.993412	0.248787	-0.604172
Pcmt1	P23506	Protein-L-isoaspartate(D-aspartate) O-methyltransferase OS=Mus musculus OX=10090 GN=Pcmt1 PE=1 SV=3	8	0.526006	-0.240473	0.0115114	-1.20448	-0.193081	0.563609	0.52134	-0.139296	-0.190505	0.0511911	0.300158	0.152618	0.749261	0.125367	-0.0555637	0.700822	-0.154392
Rbm17	Q8JZX4	Splicing factor 45 OS=Mus musculus OX=10090 GN=Rbm17 PE=1 SV=1	2	1.16162	-0.671335	-0.613207	0.778734	-0.499988	-1.91325	0.309268	0.69424	0.645299	0.533324	-0.745559	0.517847	0.749474	0.125243	1.20252	0.639188	0.194371
Synpo2	Q91YE8	Synaptopodin-2 OS=Mus musculus OX=10090 GN=Synpo2 PE=1 SV=2	7	0.311804	0.664882	1.06889	0.000801291	1.38172	1.33974	-0.916725	-2.73234	-0.371794	-0.630835	0.651717	0.00539139	0.750026	0.124924	-1.1662	0.151924	-0.818373
Nup54	Q8BTS4	Nuclear pore complex protein Nup54 OS=Mus musculus OX=10090 GN=Nup54 PE=1 SV=1	1	0.852571	-0.341181	-0.959372	1.50984	-0.0610636	-1.00957	-0.013829	0.479797	0.579413	-0.526992	-0.4265	0.303734	0.750305	0.124762	0.367829	0.767612	0.114858
Chchd3	Q9CRB9	MICOS complex subunit Mic19 OS=Mus musculus OX=10090 GN=Chchd3 PE=1 SV=1	13	1.89391	-1.63463	-1.99689	0.247115	-0.310914	-1.91449	1.4406	0.163296	0.409397	-0.627749	-0.13032	1.60273	0.750877	0.124431	1.65112	0.639999	0.19382
Eif3a	P23116	Eukaryotic translation initiation factor 3 subunit A OS=Mus musculus OX=10090 GN=Eif3a PE=1 SV=5	25	-0.186766	-1.05895	0.954586	-0.291677	0.24298	0.357674	-0.00400796	0.34086	-0.353966	1.07687	-0.862698	0.306252	0.75094	0.124395	0.180213	0.841154	0.0751247
Ptprg	Q05909	Receptor-type tyrosine-protein phosphatase gamma OS=Mus musculus OX=10090 GN=Ptprg PE=1 SV=1	1	1.36356	-0.66387	-0.335601	0.10952	2.08317	-0.585632	0.0358034	0.123715	-1.30498	0.271953	-1.48054	0.408263	0.751127	0.124287	-0.255032	0.386514	-0.412835
Eif4b	Q8BGD9	Eukaryotic translation initiation factor 4B OS=Mus musculus OX=10090 GN=Eif4b PE=1 SV=1	8	-0.302523	-0.403626	1.53278	-1.37333	0.424342	1.0865	-0.121304	0.538408	-2.10782	0.600935	0.899269	0.454042	0.751384	0.124138	0.872194	0.777688	0.109195
Wdr48	Q8BH57	WD repeat-containing protein 48 OS=Mus musculus OX=10090 GN=Wdr48 PE=1 SV=1	1	0.707407	-1.29221	-0.380316	1.54164	-0.896342	-1.5505	0.948368	1.4416	1.0787	-0.747938	-1.13842	0.406329	0.751834	0.123878	0.545699	0.617942	0.209052
Apoe	P08226	Apolipoprotein E OS=Mus musculus OX=10090 GN=Apoe PE=1 SV=2	10	-2.82448	1.55492	-0.0565891	-1.40265	0.254482	1.3706	-0.298388	-2.70053	-1.90749	3.95794	1.90637	0.0346358	0.752438	0.123529	0.0560315	0.739495	0.131065
Snrpg	P62309	Small nuclear ribonucleoprotein G OS=Mus musculus OX=10090 GN=Snrpg PE=1 SV=1	3	-0.328265	0.832806	-0.530698	0.646969	0.374589	0.498686	-0.83865	1.10398	0.0891175	-0.261903	-0.698986	0.764903	0.752527	0.123478	0.241872	0.912369	0.0398293
Eif5	P59325	Eukaryotic translation initiation factor 5 OS=Mus musculus OX=10090 GN=Eif5 PE=1 SV=1	6	-0.96985	-1.07652	1.37698	-1.20296	-1.14058	0.534047	-0.188236	0.667713	-1.08536	2.92266	0.493349	0.305442	0.752965	0.123225	1.55038	0.448575	0.348165
Ufm1	P61961	Ubiquitin-fold modifier 1 OS=Mus musculus OX=10090 GN=Ufm1 PE=1 SV=1	2	-1.85358	-0.695225	1.9347	1.37699	-0.737933	-5.148	1.02478	1.76784	1.41978	-1.04489	-0.406672	0.838649	0.753239	0.123067	1.20178	0.628465	0.201719
Pelp1	Q9DBD5	Proline-, glutamic acid- and leucine-rich protein 1 OS=Mus musculus OX=10090 GN=Pelp1 PE=1 SV=2	1	1.38248	-2.82212	-0.982387	1.80345	-2.44689	-1.76411	1.33998	-0.226485	1.93343	-0.127687	-0.431488	0.770321	0.753532	0.122898	0.805301	0.407236	0.390154
Atp5mc2	P56383	ATP synthase F(0) complex subunit C2, mitochondrial OS=Mus musculus OX=10090 GN=Atp5mc2 PE=1 SV=2	1	2.23511	-1.06758	-2.13414	2.20488	-1.00768	-1.1982	0.633972	-0.58054	1.77675	-1.46595	-2.00657	0.880724	0.753636	0.122838	0.044334	0.873984	0.0584965
Top2b	Q64511	DNA topoisomerase 2-beta OS=Mus musculus OX=10090 GN=Top2b PE=1 SV=2	14	1.77349	-0.685718	-0.856192	1.85518	-0.693329	-0.767652	1.32604	-0.0982252	1.33039	-1.21726	-1.42451	1.00207	0.755497	0.121767	0.0279755	0.694407	0.158386
Krt77	Q6IFZ6	Keratin, type II cytoskeletal 1b OS=Mus musculus OX=10090 GN=Krt77 PE=1 SV=1	1	-1.38075	0.553694	-3.33437	2.62891	-3.0966	-5.00208	3.37589	1.63844	-2.48409	-0.447395	3.93213	1.14691	0.756103	0.121419	1.97628	0.326206	0.486508
Ppp2r1a	Q76MZ3	Serine/threonine-protein phosphatase 2A 65 kDa regulatory subunit A alpha isoform OS=Mus musculus OX=10090 GN=Ppp2r1a PE=1 SV=3	22	0.77598	-1.18389	-0.464936	0.0788249	-0.643354	-0.760707	1.06463	0.450416	0.724301	0.246791	0.299068	0.182672	0.756751	0.121047	0.839679	0.205283	0.687646
Akt2	Q60823	RAC-beta serine/threonine-protein kinase OS=Mus musculus OX=10090 GN=Akt2 PE=1 SV=1	2	2.53406	-1.05742	-0.48083	1.19823	-0.758952	-0.283242	-0.210518	-1.04908	2.24735	-1.11797	-3.09209	0.233949	0.756962	0.120926	-0.602697	0.52956	-0.276085
Fbl	P35550	rRNA 2'-O-methyltransferase fibrillarin OS=Mus musculus OX=10090 GN=Fbl PE=1 SV=2	3	0.942348	-1.9007	-1.592	0.928469	-2.14174	-1.64552	1.0933	1.43025	2.28336	1.36595	-1.15598	1.23347	0.757327	0.120716	2.99009	0.17446	0.758305
Chd9	Q8BYH8	Chromodomain-helicase-DNA-binding protein 9 OS=Mus musculus OX=10090 GN=Chd9 PE=1 SV=2	1	0.507988	-0.367315	-0.159918	0.47246	-1.00784	-0.671084	0.515227	-0.855179	0.994938	1.27311	-0.81227	0.0606063	0.758697	0.119932	0.251252	0.834365	0.078644
Dstn	Q9R0P5	Destrin OS=Mus musculus OX=10090 GN=Dstn PE=1 SV=3	11	-0.928895	-0.925608	-1.85556	-0.869093	-2.97909	-0.641301	0.77724	1.36749	2.24447	2.35427	0.406263	0.173698	0.759018	0.119748	2.73488	0.00508861	2.2934
Chchd6	Q91VN4	MICOS complex subunit Mic25 OS=Mus musculus OX=10090 GN=Chchd6 PE=1 SV=2	5	1.82473	-0.756189	-1.21727	0.900162	-0.214597	-0.420125	0.677126	-0.426656	1.13441	-0.459983	-0.868112	0.987453	0.759102	0.1197	0.312869	0.915769	0.0382142
Uros	P51163	Uroporphyrinogen-III synthase OS=Mus musculus OX=10090 GN=Uros PE=1 SV=1	3	-1.32405	1.03893	0.33774	-1.36412	1.26632	0.926533	0.415865	-0.465677	0.0170603	0.125948	-0.0781732	0.333459	0.759304	0.119584	-0.368297	0.853508	-0.0687924
Col5a1	O88207	Collagen alpha-1(V) chain OS=Mus musculus OX=10090 GN=Col5a1 PE=1 SV=2	2	-1.51018	1.69006	-0.526169	0.185326	0.231347	-0.027925	0.178396	-0.0941934	-0.943635	0.338906	-0.226735	0.70803	0.759308	0.119582	0.365705	0.897052	0.0471824
Arhgap5	P97393	Rho GTPase-activating protein 5 OS=Mus musculus OX=10090 GN=Arhgap5 PE=1 SV=2	1	1.29024	-0.880544	-0.121497	1.16194	0.212339	0.353763	-0.482712	-0.237453	-0.639069	-0.441535	-0.370273	0.404548	0.759329	0.11957	-0.284407	0.382405	-0.417477
Csk	P41241	Tyrosine-protein kinase CSK OS=Mus musculus OX=10090 GN=Csk PE=1 SV=2	4	0.0652614	1.05358	0.0320253	-0.0744722	1.0663	0.393799	-0.472653	-0.718567	0.574919	-0.947984	0.281302	0.0944019	0.759937	0.119222	-0.283894	0.312332	-0.505383
Pm20d2	A3KG59	Peptidase M20 domain-containing protein 2 OS=Mus musculus OX=10090 GN=Pm20d2 PE=1 SV=1	3	-0.388236	-0.251409	1.02589	-0.996938	0.219091	1.50282	0.724313	-0.332566	-0.247029	-0.203739	-0.0421594	0.723111	0.760642	0.11882	0.0260256	0.42228	0.3744
Tbc1d10b	Q8BHL3	TBC1 domain family member 10B OS=Mus musculus OX=10090 GN=Tbc1d10b PE=1 SV=2	1	-0.0605368	0.206326	0.895951	-0.252316	0.666038	0.363437	0.188521	-0.688946	0.108221	-0.0815046	-0.653605	0.0696531	0.76087	0.118689	-0.573881	0.10124	-0.994647
Fuca2	Q99KR8	Plasma alpha-L-fucosidase OS=Mus musculus OX=10090 GN=Fuca2 PE=1 SV=1	1	-0.950037	0.292392	0.133977	-0.0698327	-1.16845	0.719008	0.601446	0.646906	-0.973841	-0.970401	2.2573	0.13183	0.76103	0.118598	-0.295724	0.68731	-0.162847
Hgs	Q99LI8	Hepatocyte growth factor-regulated tyrosine kinase substrate OS=Mus musculus OX=10090 GN=Hgs PE=1 SV=2	3	0.960558	-1.17978	0.141735	-1.10273	-0.93544	1.30559	1.99585	-1.54531	-1.89125	0.684903	0.598745	0.043338	0.761232	0.118483	-0.615019	0.617824	-0.209135
Brat1	Q8C3R1	BRCA1-associated ATM activator 1 OS=Mus musculus OX=10090 GN=Brat1 PE=1 SV=1	1	0.106987	0.904236	0.344286	1.04176	1.83789	0.348392	-3.08669	0.0850802	-0.993561	-1.57384	0.625569	0.350789	0.76129	0.11845	-0.798526	0.201949	-0.694759
Qrich1	Q3UA37	Glutamine-rich protein 1 OS=Mus musculus OX=10090 GN=Qrich1 PE=1 SV=1	1	0.673661	-0.647777	-1.32611	0.720242	-0.264078	-1.55148	0.34538	1.57063	1.0455	0.123537	-0.373016	0.688428	0.761464	0.118351	1.2323	0.211146	0.675416
Lmtk2	Q3TYD6	Serine/threonine-protein kinase LMTK2 OS=Mus musculus OX=10090 GN=Lmtk2 PE=1 SV=3	1	-1.31099	0.0496902	0.880255	0.148572	0.340092	0.630344	-0.801215	-0.727469	0.285752	-0.168936	1.4649	0.194642	0.762902	0.117531	0.00871758	0.675812	0.170174
Pigt	Q8BXQ2	GPI transamidase component PIG-T OS=Mus musculus OX=10090 GN=Pigt PE=1 SV=2	4	-1.66027	-0.560589	1.2274	-0.723024	-0.686939	1.36361	-0.121819	0.956319	-0.541349	1.66449	-0.279524	0.15621	0.763744	0.117052	0.898986	0.441586	0.354985
Phf8	Q80TJ7	Histone lysine demethylase PHF8 OS=Mus musculus OX=10090 GN=Phf8 PE=1 SV=2	1	0.0396417	0.773372	0.208858	0.179425	0.771667	1.71179	-0.553591	-1.19586	-0.170386	-2.09834	0.746474	0.266688	0.766829	0.115301	-0.891982	0.233793	-0.631169
Supt6h	Q62383	Transcription elongation factor SPT6 OS=Mus musculus OX=10090 GN=Supt6h PE=1 SV=2	1	-0.0054411	-0.870621	0.488497	0.468021	-0.0431811	0.127805	-0.548271	0.676172	0.84181	0.290436	-0.935622	0.0477532	0.766869	0.115279	0.488745	0.575202	0.24018
Matr3	Q8K310	Matrin-3 OS=Mus musculus OX=10090 GN=Matr3 PE=1 SV=1	19	1.13876	-0.374342	-0.280413	0.559989	-0.144577	-0.243335	-0.106837	0.765693	-0.485641	-0.618522	-1.272	0.154706	0.766997	0.115207	-0.271668	0.424695	-0.371923
Hipk3	Q9ERH7	Homeodomain-interacting protein kinase 3 OS=Mus musculus OX=10090 GN=Hipk3 PE=1 SV=3	1	0.994287	-0.449597	-0.48377	0.756911	-0.26526	-0.945316	-0.192192	-0.642179	1.90947	0.662675	-2.05486	0.220871	0.767005	0.115202	0.459845	0.964046	0.0159024
Rpsa	P14206	40S ribosomal protein SA OS=Mus musculus OX=10090 GN=Rpsa PE=1 SV=4	7	-1.05933	-0.653256	0.83368	-0.327981	0.0466395	-0.0614285	-0.214513	0.179973	-1.33695	1.72303	1.00377	0.515285	0.76707	0.115165	1.24513	0.487245	0.312253
Pisd	Q8BSF4	Phosphatidylserine decarboxylase proenzyme, mitochondrial OS=Mus musculus OX=10090 GN=Pisd PE=2 SV=1	2	-1.1029	1.50702	-0.157718	-1.06638	0.899449	0.866618	0.687025	-0.650436	0.462612	-0.230643	-0.517594	0.934539	0.767964	0.114659	-0.216401	0.67157	-0.172909
Rrs1	Q9CYH6	Ribosome biogenesis regulatory protein homolog OS=Mus musculus OX=10090 GN=Rrs1 PE=1 SV=1	1	0.47212	-0.650765	-0.0302792	0.226443	-0.374083	-0.208779	0.532599	0.362932	-0.94191	0.686783	0.590975	0.0391114	0.768161	0.114548	0.507233	0.660418	0.180181
Wapl	Q65Z40	Wings apart-like protein homolog OS=Mus musculus OX=10090 GN=Wapl PE=1 SV=2	1	0.563781	-0.0189059	-0.0203964	1.42829	0.354883	0.45432	-0.833488	-0.320496	0.510409	-0.648396	-1.35999	0.423508	0.770373	0.113299	-0.46554	0.252748	-0.597313
Arf6	P62331	ADP-ribosylation factor 6 OS=Mus musculus OX=10090 GN=Arf6 PE=1 SV=2	1	0.404748	-0.815939	-0.591298	0.166706	0.107057	-0.760753	-0.352467	0.578231	0.890106	-0.648304	1.14931	0.468593	0.771621	0.112596	1.32547	0.203814	0.690767
Rab6a	P35279	Ras-related protein Rab-6A OS=Mus musculus OX=10090 GN=Rab6a PE=1 SV=4	9	-1.09634	-0.105572	0.848841	-0.267181	0.567029	0.872955	-0.836753	-0.362025	0.817627	-0.0962073	0.675727	0.255496	0.771781	0.112506	0.395332	0.545329	0.263341
Acin1	Q9JIX8	Apoptotic chromatin condensation inducer in the nucleus OS=Mus musculus OX=10090 GN=Acin1 PE=1 SV=3	16	1.82232	-0.437875	-1.14765	1.14305	-1.25802	-1.82873	0.844472	0.909893	1.18921	-0.222284	-2.49532	0.231103	0.771946	0.112413	0.78168	0.858291	0.0663653
Acsl1	P41216	Long-chain-fatty-acid--CoA ligase 1 OS=Mus musculus OX=10090 GN=Acsl1 PE=1 SV=2	32	1.53762	-1.12548	-2.27041	1.61413	-0.499107	-1.91533	-0.116423	0.967069	2.43262	-0.628999	1.51844	0.817716	0.772101	0.112326	2.36824	0.221571	0.654488
G0s2	Q61585	G0/G1 switch protein 2 OS=Mus musculus OX=10090 GN=G0s2 PE=1 SV=1	1	2.75827	-1.58433	-1.56298	1.30314	-1.31001	-0.628286	1.96626	-0.300473	-0.238803	-1.05478	-2.16365	1.90041	0.772859	0.1119	0.885357	0.566249	0.246993
Dynlt1	P51807	Dynein light chain Tctex-type 1 OS=Mus musculus OX=10090 GN=Dynlt1 PE=1 SV=1	1	0.140741	-0.774039	0.0191193	-0.177778	-0.730648	0.254368	0.28371	-0.0599108	0.50663	1.25764	0.269364	0.0191758	0.773709	0.111423	0.368877	0.148569	0.828071
Map2k4	P47809	Dual specificity mitogen-activated protein kinase kinase 4 OS=Mus musculus OX=10090 GN=Map2k4 PE=1 SV=2	4	0.601684	-0.412778	-0.433316	0.758565	-0.297031	0.545085	-0.723438	-0.0349318	0.181799	0.373024	-0.131836	0.536805	0.77408	0.111214	0.486212	0.596072	0.224701
Chchd1	Q9CQA6	Coiled-coil-helix-coiled-coil-helix domain-containing protein 1 OS=Mus musculus OX=10090 GN=Chchd1 PE=1 SV=1	1	0.698019	-0.18384	0.168859	-0.256892	0.266434	0.480364	0.839602	-1.09799	-0.347988	-1.61342	1.31351	0.20454	0.774239	0.111125	-0.891848	0.436343	-0.360172
Marcksl1	P28667	MARCKS-related protein OS=Mus musculus OX=10090 GN=Marcksl1 PE=1 SV=2	3	1.34433	-0.0873155	-1.94242	0.166	0.466851	0.227967	-0.743141	-0.807232	1.59768	-0.264053	-0.132282	0.284299	0.775281	0.110541	-0.110852	0.758429	-0.120085
Epb41l1	Q9Z2H5	Band 4.1-like protein 1 OS=Mus musculus OX=10090 GN=Epb41l1 PE=1 SV=2	1	-0.498302	1.07138	0.251364	0.987882	0.00711645	-1.19887	0.497008	-0.660665	-0.600653	0.321408	-0.104054	0.000698495	0.776348	0.109943	-0.603717	0.303435	-0.517934
Taf2	Q8C176	Transcription initiation factor TFIID subunit 2 OS=Mus musculus OX=10090 GN=Taf2 PE=2 SV=2	1	0.762065	-0.314186	-0.805155	0.907617	-0.199465	-0.714055	0.199694	0.698294	0.216327	-0.382903	0.0394123	0.3143	0.776885	0.109643	0.442055	0.60075	0.221306
Mvp	Q9EQK5	Major vault protein OS=Mus musculus OX=10090 GN=Mvp PE=1 SV=4	7	-0.708093	1.89783	-0.683046	-0.957889	0.791751	-0.625738	0.420668	-1.51666	0.267849	-0.290715	1.95614	0.580511	0.77691	0.109629	0.671613	0.956083	0.0195044
Pdlim5	Q8CI51-3	Isoform 3 of PDZ and LIM domain protein 5 OS=Mus musculus OX=10090 GN=Pdlim5	2	-0.419702	0.0860569	-0.40759	-0.706035	-0.0207919	0.155897	-0.105823	-0.397725	0.28288	1.56401	1.43712	0.344283	0.777851	0.109104	1.26759	0.152857	0.815715
Sf3a3	Q9D554	Splicing factor 3A subunit 3 OS=Mus musculus OX=10090 GN=Sf3a3 PE=1 SV=2	5	1.0099	-1.0047	-1.08276	0.899901	-0.812701	-0.789724	0.162281	1.30829	0.849664	-0.567851	0.795841	0.690983	0.777989	0.109027	1.82746	0.256835	0.590345
Ywhab	Q9CQV8	14-3-3 protein beta/alpha OS=Mus musculus OX=10090 GN=Ywhab PE=1 SV=3	8	0.876155	-1.12456	-0.527952	0.349311	-0.346544	-0.864121	0.569652	1.2977	0.495366	-0.427703	0.678644	0.529336	0.779845	0.107992	1.11496	0.290531	0.536807
Gnas	Q6R0H7	Guanine nucleotide-binding protein G(s) subunit alpha isoforms XLas OS=Mus musculus OX=10090 GN=Gnas PE=1 SV=1	5	-1.29717	1.74532	-0.477829	-0.0236001	1.59873	-0.441567	-0.0748479	2.63631	-0.489953	-1.13367	-0.637369	0.428605	0.779968	0.107923	-0.0858323	0.938028	-0.027784
Abat	P61922	4-aminobutyrate aminotransferase, mitochondrial OS=Mus musculus OX=10090 GN=Abat PE=1 SV=1	1	1.28945	-0.621228	-0.925949	1.11554	-0.957833	-1.6053	0.0334237	0.173837	0.131091	0.867869	-0.169251	0.159023	0.780881	0.107415	0.773692	0.618799	0.20845
Cluh	Q5SW19	Clustered mitochondria protein homolog OS=Mus musculus OX=10090 GN=Cluh PE=1 SV=2	23	-0.76408	-0.909403	1.70125	-2.46604	0.345296	1.39567	-0.647488	-1.2409	-2.16714	0.887937	1.22462	0.612984	0.781316	0.107173	0.587597	0.792971	0.100743
Mrps9	Q9D7N3	28S ribosomal protein S9, mitochondrial OS=Mus musculus OX=10090 GN=Mrps9 PE=1 SV=3	9	-0.141514	0.829394	0.304564	-0.557775	0.993231	1.28128	0.23588	-0.919438	-0.254892	-0.826995	0.533021	0.309992	0.783084	0.106191	-0.845508	0.189477	-0.722443
Itih1	Q61702	Inter-alpha-trypsin inhibitor heavy chain H1 OS=Mus musculus OX=10090 GN=Itih1 PE=1 SV=2	7	-0.832718	0.291463	1.34705	0.353382	0.414904	0.795199	0.148801	-1.62877	-3.00485	2.53498	-1.27024	0.0926804	0.783577	0.105918	-1.74097	0.491992	-0.308042
Rtn2	O70622	Reticulon-2 OS=Mus musculus OX=10090 GN=Rtn2 PE=1 SV=1	1	-0.0217153	2.15932	-2.87768	0.366391	0.615269	-1.97879	1.7737	1.42337	1.49988	-2.19996	-1.87247	0.512545	0.785432	0.104891	-0.202836	0.981972	-0.00790106
Idh1	O88844	Isocitrate dehydrogenase [NADP] cytoplasmic OS=Mus musculus OX=10090 GN=Idh1 PE=1 SV=2	11	2.11079	-0.948873	-0.677131	-0.0327297	-0.18092	0.855003	1.03178	-1.39385	-0.00983496	-0.199317	-1.50657	1.08827	0.785762	0.104709	-0.119451	0.363612	-0.439361
Srek1	Q8BZX4-2	Isoform 2 of Splicing regulatory glutamine/lysine-rich protein 1 OS=Mus musculus OX=10090 GN=Srek1	1	1.01067	-0.235623	-0.281719	-0.336662	1.80554	0.17245	-0.201813	-0.249501	-0.285015	-0.680353	-0.362261	0.220942	0.786309	0.104407	-0.0880152	0.194177	-0.711801
Tex52	Q3TTI8	Testis-expressed protein 52 OS=Mus musculus OX=10090 GN=Tex52 PE=2 SV=1	1	1.93367	-1.50096	-1.81919	1.4548	-1.63339	-1.01049	0.859142	0.125661	1.62533	0.430611	-2.50219	1.42528	0.786836	0.104116	1.77909	0.80119	0.0962645
Tbl1xr1	Q8BHJ5	F-box-like/WD repeat-containing protein TBL1XR1 OS=Mus musculus OX=10090 GN=Tbl1xr1 PE=1 SV=1	1	1.20053	-0.927251	-0.523163	1.10903	-0.440086	-0.913787	0.817099	-0.413787	0.415015	0.302338	-0.914996	0.71167	0.786906	0.104077	0.467439	0.920146	0.0361432
Cisd3	B1AR13	CDGSH iron-sulfur domain-containing protein 3, mitochondrial OS=Mus musculus OX=10090 GN=Cisd3 PE=1 SV=1	5	1.40751	-0.0825367	-0.531153	0.381696	-1.43543	0.0467276	1.14559	-1.06377	0.209432	-0.240169	-0.211446	0.296749	0.786988	0.104032	-0.143271	0.357017	-0.447311
Ripor2	Q80U16	Rho family-interacting cell polarization regulator 2 OS=Mus musculus OX=10090 GN=Ripor2 PE=1 SV=2	1	-0.561957	-0.705029	1.50417	-0.0621738	0.805644	-1.94784	0.449592	-1.07148	-0.515088	4.03226	-3.63334	0.755666	0.787041	0.104003	-0.231328	0.856813	-0.067114
Cpne1	Q8C166	Copine-1 OS=Mus musculus OX=10090 GN=Cpne1 PE=1 SV=1	5	0.337214	0.0228779	-0.0451754	-0.0537624	-0.116277	0.616309	0.223217	0.365211	0.385329	0.0036273	-0.635524	0.0618492	0.788648	0.103117	0.161541	0.811061	0.0909463
Sap18	O55128	Histone deacetylase complex subunit SAP18 OS=Mus musculus OX=10090 GN=Sap18 PE=1 SV=1	2	1.04442	-1.70902	-1.42175	1.45674	-1.58932	-1.95313	0.699471	1.37048	1.9997	0.174176	-0.859362	0.976822	0.788725	0.103074	2.19408	0.249255	0.603356
Oxa1l	Q8BGA9	Mitochondrial inner membrane protein OXA1L OS=Mus musculus OX=10090 GN=Oxa1l PE=1 SV=1	3	0.897438	-0.893261	0.127841	0.472562	-0.591521	0.217244	0.695314	-1.05537	0.669027	0.0180649	-0.55698	0.217062	0.788883	0.102987	-0.397298	0.674497	-0.17102
Arg1	Q61176	Arginase-1 OS=Mus musculus OX=10090 GN=Arg1 PE=1 SV=1	1	1.01802	-0.701645	-0.702244	1.34581	-0.81399	-0.59005	0.398363	0.0223005	1.11408	-0.81041	-0.490492	0.605801	0.789318	0.102748	0.467549	0.904312	0.0436815
Ybey	Q8CAV0	Endoribonuclease YbeY OS=Mus musculus OX=10090 GN=Ybey PE=1 SV=1	1	1.18028	-0.631294	-1.03411	0.849007	-1.49625	-0.813754	-0.11262	-0.127677	0.990664	-0.297062	0.0126439	0.168107	0.789449	0.102676	0.573777	0.664147	0.177736
Pnpla8	Q8K1N1	Calcium-independent phospholipase A2-gamma OS=Mus musculus OX=10090 GN=Pnpla8 PE=1 SV=1	2	-0.895386	1.06071	0.330108	0.189971	1.61074	0.747761	-0.986395	0.112429	0.242745	-1.23165	0.122769	0.138758	0.789835	0.102464	-0.21251	0.599572	-0.222159
Rpl24	Q8BP67	60S ribosomal protein L24 OS=Mus musculus OX=10090 GN=Rpl24 PE=1 SV=2	6	-0.633286	-2.11302	1.65665	0.212404	-0.73527	-0.278238	0.433469	1.25282	-1.3853	1.68415	0.0187387	0.600369	0.790493	0.102102	1.26907	0.565134	0.247849
Hmgb2	P30681	High mobility group protein B2 OS=Mus musculus OX=10090 GN=Hmgb2 PE=1 SV=3	8	3.53837	-4.28461	-4.20987	2.23793	-4.01973	-4.37053	3.13955	2.34	4.86005	-0.422038	-3.1833	3.31897	0.790622	0.102031	5.16886	0.432459	0.364055
Smyd1	P97443	Histone-lysine N-methyltransferase Smyd1 OS=Mus musculus OX=10090 GN=Smyd1 PE=1 SV=3	14	-0.38692	-0.943	0.474432	-1.24176	-0.760876	0.444316	1.26455	0.358738	-0.0111773	0.951204	1.42648	0.22864	0.791004	0.101821	1.04189	0.116753	0.932732
Timm21	Q8CCM6	Mitochondrial import inner membrane translocase subunit Tim21 OS=Mus musculus OX=10090 GN=Timm21 PE=1 SV=2	1	-0.220965	1.26004	-1.63401	-0.173056	0.312766	1.50464	-1.33648	1.19635	0.703778	-1.3555	0.308812	0.29082	0.791396	0.101606	0.72726	0.685273	0.164136
Pxdn	Q3UQ28	Peroxidasin homolog OS=Mus musculus OX=10090 GN=Pxdn PE=1 SV=2	17	-1.37485	1.57384	0.484653	-1.72844	0.683804	2.92109	0.519111	-0.497038	-2.38314	0.56125	0.736165	0.116805	0.79216	0.101187	-0.452547	0.599228	-0.222408
Rnf25	Q9QZR0	E3 ubiquitin-protein ligase RNF25 OS=Mus musculus OX=10090 GN=Rnf25 PE=1 SV=2	1	-0.719668	-0.0758016	-0.376386	-0.472089	-0.350006	-0.355484	-0.196605	0.253078	0.156851	3.27833	-0.535875	0.0236408	0.792196	0.101167	0.581351	0.298333	0.525299
Ephb3	P54754	Ephrin type-B receptor 3 OS=Mus musculus OX=10090 GN=Ephb3 PE=1 SV=2	1	1.07435	-0.165962	-1.34986	0.129359	-2.38758	-0.369184	0.910663	0.193323	0.921812	0.372121	0.0036209	0.0460495	0.792863	0.100802	0.448684	0.447256	0.349444
Eif1a	Q60872	Eukaryotic translation initiation factor 1A OS=Mus musculus OX=10090 GN=Eif1a PE=2 SV=3	2	1.59405	-1.65574	-0.617626	0.874681	-1.24185	-0.402544	0.996689	-0.234021	0.584062	0.786028	-1.15924	0.853695	0.792886	0.10079	0.792646	0.826982	0.082504
Nhp2	Q9CRB2	H/ACA ribonucleoprotein complex subunit 2 OS=Mus musculus OX=10090 GN=Nhp2 PE=1 SV=1	2	-0.890462	0.112744	0.672919	-0.408388	1.40249	-1.01029	0.701165	1.0392	-0.932728	0.895648	-0.73434	0.0336446	0.793601	0.100398	-0.03209	0.893999	-0.0486631
Arhgef40	Q3UPH7	Rho guanine nucleotide exchange factor 40 OS=Mus musculus OX=10090 GN=Arhgef40 PE=1 SV=1	2	-0.096207	0.637608	-0.670954	-1.91403	2.4382	0.819715	-0.270561	0.479195	-1.09885	-0.0435627	0.581452	0.370784	0.793654	0.100369	0.314023	0.968873	0.0137332
Ehd4	Q9EQP2	EH domain-containing protein 4 OS=Mus musculus OX=10090 GN=Ehd4 PE=1 SV=1	25	-0.378699	-1.40445	1.76529	-1.05613	-2.08149	0.383367	1.40636	-0.959961	-2.02225	2.30161	0.723213	0.0423154	0.793763	0.100309	0.260325	0.990789	0.00401878
Hmga1	P17095	High mobility group protein HMG-I/HMG-Y OS=Mus musculus OX=10090 GN=Hmga1 PE=1 SV=4	5	2.70061	-1.00505	-3.66899	2.79401	-0.452966	-2.54395	-0.202231	1.36273	1.19424	-2.63404	-1.61594	0.677448	0.793879	0.100246	0.794199	0.908927	0.0414708
Borcs5	Q9D920	BLOC-1-related complex subunit 5 OS=Mus musculus OX=10090 GN=Borcs5 PE=1 SV=1	1	0.466569	0.347434	-0.749674	1.86846	0.0449466	-1.63943	0.839302	-0.203801	0.0874183	-0.70652	-0.759033	0.0946907	0.794258	0.100039	-0.802594	0.349208	-0.456916
H1-5	P43276	Histone H1.5 OS=Mus musculus OX=10090 GN=H1-5 PE=1 SV=2	9	3.86929	-2.58729	-2.5193	4.32012	-0.962807	-2.50392	0.23151	1.55768	1.7623	-1.6859	-3.01492	2.15365	0.794594	0.0998548	2.45519	0.977602	0.00983777
Pabpn1	Q8CCS6	Polyadenylate-binding protein 2 OS=Mus musculus OX=10090 GN=Pabpn1 PE=1 SV=3	2	2.09261	-0.572196	-1.53605	0.473172	0.253568	-0.205944	0.476719	0.860762	0.44225	-0.673719	-2.30867	0.935566	0.794704	0.0997945	0.456461	0.750771	0.124492
Taldo1	Q93092	Transaldolase OS=Mus musculus OX=10090 GN=Taldo1 PE=1 SV=2	12	1.74326	-1.72083	-0.84233	0.994519	-0.87147	-1.33633	1.42055	1.0699	-0.436132	0.273025	0.0877081	0.903855	0.794707	0.0997931	1.0227	0.604544	0.218572
Thy1	P01831	Thy-1 membrane glycoprotein OS=Mus musculus OX=10090 GN=Thy1 PE=1 SV=1	3	-1.12567	0.554951	-0.171001	-1.58966	-0.364438	0.748074	1.12395	0.0852571	0.186197	1.12524	0.826931	0.362819	0.795606	0.0993022	0.677565	0.171876	0.764784
Clip3	B9EHT4	CAP-Gly domain-containing linker protein 3 OS=Mus musculus OX=10090 GN=Clip3 PE=1 SV=1	1	0.451456	-0.230178	0.0107703	0.349204	1.02052	1.07643	-3.58507	-0.671821	1.0619	0.50634	-0.536052	0.674093	0.795849	0.0991692	-0.0256263	0.981444	-0.00813428
Krt1	P04104	Keratin, type II cytoskeletal 1 OS=Mus musculus OX=10090 GN=Krt1 PE=1 SV=4	2	0.900724	-0.627707	-3.80862	4.44981	-4.92469	-4.90399	4.36299	1.49964	-2.71898	-1.62386	3.25493	0.35721	0.795883	0.0991506	0.565599	0.550402	0.25932
Psap	Q61207	Prosaposin OS=Mus musculus OX=10090 GN=Psap PE=1 SV=2	2	1.23725	-1.299	-3.0299	-0.795648	-1.82244	0.568914	-0.776544	-1.34131	-1.95998	1.70222	1.08359	0.512899	0.795894	0.0991445	1.17014	0.569809	0.244271
Msn	P26041	Moesin OS=Mus musculus OX=10090 GN=Msn PE=1 SV=3	38	1.2197	-0.830052	-1.05475	0.752736	-0.567348	-0.735333	0.479025	1.08248	2.15298	-0.714603	-1.77553	0.78589	0.796065	0.0990514	1.01399	0.748917	0.125566
[truncated: 2,858 more rows]

## Sheet: Los_vs_Sal.Category changes
						DAVID_SP_PIR_KEYWORDS_pyruvate			IPA_My Lists_increases glucose meatbolism			DAVID_SP_PIR_KEYWORDS_oxidative phosphorylation			DAVID_SP_PIR_KEYWORDS_atp synthesis			IPA_Ingenuity Canonical Pathways_Fatty Acid -oxidation I			IPA_Diseases or Functions Annotation_abnormal quantity of lipid			DAVID_SP_PIR_KEYWORDS_tricarboxylic acid cycle			DAVID_KEGG_PATHWAY_mmu00310:Lysine degradation			DAVID_KEGG_PATHWAY_mmu00380:Tryptophan metabolism			DAVID_KEGG_PATHWAY_mmu00280:Valine, leucine and isoleucine degradation			IPA_Ingenuity Canonical Pathways_mTOR Signaling			DAVID_KEGG_PATHWAY_mmu00240:Pyrimidine metabolism			IPA_Diseases or Functions Annotation_cardiogenesis			DAVID_SP_PIR_KEYWORDS_ion transport			IPA_Ingenuity Canonical Pathways_Cell Cycle: G1/S Checkpoint Regulation
[truncated: 4,453 more rows]
[truncated: 1 more columns]

[truncated: 1 more sheets: Pra_vs_Sal.Category changes]
